# Supplementary material for: Engineering a local acid-like environment in alkaline medium for efficient hydrogen evolution reaction
Source: Nat Commun. 2022 Apr 19;13:2024. doi: 10.1038/s41467-022-29710-w (PMC9019087; doi:10.1038/s41467-022-29710-w)
Supplement: Supplementary file 3 — Source Data [file 41467_2022_29710_MOESM3_ESM.xlsx]

## Sheet: Fig. 1a
XRD pattern
MgO				Pt/MgO
5	10646.7			5	34846.7
5.02	10753.3			5.02	34846.6
5.04	10646.7			5.04	34720.2
5.06	10713.3			5.06	34953.3
5.08	10726.7			5.08	34966.5
5.1	10680			5.1	34806.5
5.12	10686.7			5.12	34733.4
5.14	10753.3			5.14	34780.1
5.16	10826.7			5.16	34806.6
5.18	10833.3			5.18	34786.8
5.2	10673.3			5.2	34840
5.22	10733.3			5.22	34826.3
5.24	10700			5.24	34740.2
5.26	10753.3			5.26	34799.5
5.28	10666.7			5.28	34680.2
5.3	10660			5.3	34714
5.32	10753.3			5.32	34853.4
5.34	10773.3			5.34	34860
5.36	10766.7			5.36	34866
5.38	10713.3			5.38	34759.1
5.4	10660			5.4	34614.3
5.42	10773.3			5.42	34760.5
5.44	10646.7			5.44	34826.2
5.46	10680			5.46	34766.4
5.48	10706.7			5.48	34734.4
5.5	10653.3			5.5	34865.3
5.52	10813.3			5.52	34706.6
5.54	10853.3			5.54	34693.3
5.56	10693.3			5.56	34693.1
5.58	10713.3			5.58	34667.4
5.6	10680			5.6	34740.7
5.62	10753.3			5.62	34807.2
5.64	10660			5.64	34860.4
5.66	10766.7			5.66	34890.3
5.68	10673.3			5.68	34616.3
5.7	10733.3			5.7	34873
5.72	10740			5.72	34844.7
5.74	10646.7			5.74	34680.1
5.76	10686.7			5.76	34686.1
5.78	10733.3			5.78	34641.5
5.8	10666.7			5.8	34752.6
5.82	10626.7			5.82	34701.2
5.84	10706.7			5.84	34786.2
5.86	10666.7			5.86	34751.4
5.88	10606.7			5.88	34620.8
5.9	10706.7			5.9	34672.9
5.92	10546.7			5.92	34646.7
5.94	10620			5.94	34647.5
5.96	10606.7			5.96	34701.5
5.98	10760			5.98	34791.7
6	10673.3			6	34691.7
6.02	10733.3			6.02	34594.6
6.04	10633.3			6.04	34665.7
6.06	10626.7			6.06	34613.9
6.08	10800			6.08	34645.9
6.1	10580			6.1	34605.2
6.12	10686.7			6.12	34531.3
6.14	10666.7			6.14	34772.2
6.16	10633.3			6.16	34711.7
6.18	10653.3			6.18	34626.8
6.2	10620			6.2	34632.8
6.22	10633.3			6.22	34605.6
6.24	10633.3			6.24	34552.9
6.26	10646.7			6.26	34533.3
6.28	10620			6.28	34536.3
6.3	10646.7			6.3	34671.3
6.32	10646.7			6.32	34579.6
6.34	10546.7			6.34	34560
6.36	10653.3			6.36	34560.2
6.38	10613.3			6.38	34565.4
6.4	10480			6.4	34516.1
6.42	10686.7			6.42	34631.9
6.44	10573.3			6.44	34574.3
6.46	10606.7			6.46	34611.1
6.48	10653.3			6.48	34519.7
6.5	10526.7			6.5	34508
6.52	10493.3			6.52	34563.5
6.54	10680			6.54	34699.7
6.56	10566.7			6.56	34685.3
6.58	10640			6.58	34632.1
6.6	10586.7			6.6	34585.1
6.62	10566.7			6.62	34528.8
6.64	10700			6.64	34606.3
6.66	10633.3			6.66	34595.4
6.68	10633.3			6.68	34665.5
6.7	10540			6.7	34626.3
6.72	10500			6.72	34610.1
6.74	10520			6.74	34503.5
6.76	10466.7			6.76	34619.6
6.78	10560			6.78	34607.7
6.8	10593.3			6.8	34638.2
6.82	10600			6.82	34577.6
6.84	10586.7			6.84	34503.9
6.86	10453.3			6.86	34620.3
6.88	10533.3			6.88	34424.8
6.9	10640			6.9	34571
6.92	10653.3			6.92	34502.6
6.94	10500			6.94	34581.9
6.96	10546.7			6.96	34636.5
6.98	10586.7			6.98	34536.4
7	10580			7	34629.8
7.02	10653.3			7.02	34713.7
7.04	10613.3			7.04	34536.3
7.06	10553.3			7.06	34620.7
7.08	10453.3			7.08	34639.3
7.1	10633.3			7.1	34616.3
7.12	10526.7			7.12	34515
7.14	10466.7			7.14	34561.4
7.16	10560			7.16	34598.6
7.18	10600			7.18	34562.7
7.2	10540			7.2	34629.2
7.22	10480			7.22	34525.9
7.24	10620			7.24	34675
7.26	10566.7			7.26	34547.2
7.28	10566.7			7.28	34558
7.3	10626.7			7.3	34508.2
7.32	10606.7			7.32	34544.9
7.34	10620			7.34	34506.8
7.36	10586.7			7.36	34664.9
7.38	10680			7.38	34460.5
7.4	10560			7.4	34475.2
7.42	10526.7			7.42	34525.1
7.44	10646.7			7.44	34640.4
7.46	10466.7			7.46	34495.5
7.48	10580			7.48	34544.7
7.5	10520			7.5	34501.1
7.52	10633.3			7.52	34524.7
7.54	10613.3			7.54	34479.7
7.56	10493.3			7.56	34478.5
7.58	10546.7			7.58	34589.6
7.6	10553.3			7.6	34510.1
7.62	10553.3			7.62	34577.9
7.64	10546.7			7.64	34391.4
7.66	10420			7.66	34491.9
7.68	10566.7			7.68	34460
7.7	10540			7.7	34463
7.72	10533.3			7.72	34528.5
7.74	10500			7.74	34567.6
7.76	10580			7.76	34581.1
7.78	10526.7			7.78	34469.8
7.8	10593.3			7.8	34528.4
7.82	10626.7			7.82	34427.9
7.84	10606.7			7.84	34459.6
7.86	10560			7.86	34580.6
7.88	10413.3			7.88	34471.8
7.9	10553.3			7.9	34697.6
7.92	10633.3			7.92	34516.8
7.94	10526.7			7.94	34451
7.96	10513.3			7.96	34410.9
7.98	10586.7			7.98	34493.3
8	10546.7			8	34493.3
8.02	10413.3			8.02	34490.6
8.04	10460			8.04	34443.4
8.06	10466.7			8.06	34502.6
8.08	10593.3			8.08	34425.3
8.1	10440			8.1	34410
8.12	10513.3			8.12	34591.9
8.14	10520			8.14	34560
8.16	10520			8.16	34438.6
8.18	10540			8.18	34407.7
8.2	10440			8.2	34313.1
8.22	10653.3			8.22	34429.9
8.24	10506.7			8.24	34488.5
8.26	10493.3			8.26	34516
8.28	10520			8.28	34450.7
8.3	10466.7			8.3	34515.6
8.32	10406.7			8.32	34442.2
8.34	10473.3			8.34	34480
8.36	10520			8.36	34477
8.38	10433.3			8.38	34430.8
8.4	10473.3			8.4	34492.4
8.42	10593.3			8.42	34372.4
8.44	10560			8.44	34469
8.46	10493.3			8.46	34505.1
8.48	10446.7			8.48	34478.8
8.5	10466.7			8.5	34460.4
8.52	10560			8.52	34469
8.54	10580			8.54	34499.6
8.56	10480			8.56	34388.6
8.58	10500			8.58	34421.2
8.6	10493.3			8.6	34439.6
8.62	10446.7			8.62	34430.9
8.64	10500			8.64	34393.7
8.66	10413.3			8.66	34402.4
8.68	10433.3			8.68	34435.9
8.7	10393.3			8.7	34384.8
8.72	10400			8.72	34546.4
8.74	10446.7			8.74	34342.9
8.76	10520			8.76	34386.2
8.78	10440			8.78	34383.4
8.8	10420			8.8	34430.8
8.82	10413.3			8.82	34395.5
8.84	10393.3			8.84	34427.9
8.86	10566.7			8.86	34449.7
8.88	10486.7			8.88	34488.6
8.9	10533.3			8.9	34419.6
8.92	10420			8.92	34415.5
8.94	10546.7			8.94	34451
8.96	10446.7			8.96	34508.5
8.98	10453.3			8.98	34444.2
9	10400			9	34507.6
9.02	10526.7			9.02	34555
9.04	10440			9.04	34395.6
9.06	10520			9.06	34436.6
9.08	10573.3			9.08	34564.7
9.1	10366.7			9.1	34438.5
9.12	10453.3			9.12	34338.1
9.14	10473.3			9.14	34490.1
9.16	10406.7			9.16	34448.1
9.18	10426.7			9.18	34456
9.2	10453.3			9.2	34319.4
9.22	10593.3			9.22	34404.7
9.24	10453.3			9.24	34466.7
9.26	10560			9.26	34464.8
9.28	10413.3			9.28	34437.6
9.3	10560			9.3	34407.6
9.32	10400			9.32	34418.6
9.34	10460			9.34	34407.7
9.36	10486.7			9.36	34500.4
9.38	10386.7			9.38	34424.4
9.4	10393.3			9.4	34474.1
9.42	10480			9.42	34405.9
9.44	10446.7			9.44	34475.1
9.46	10393.3			9.46	34409.4
9.48	10440			9.48	34358.5
9.5	10473.3			9.5	34345.5
9.52	10413.3			9.52	34412.8
9.54	10486.7			9.54	34403.1
9.56	10380			9.56	34355.4
9.58	10440			9.58	34307.1
9.6	10426.7			9.6	34401.5
9.62	10386.7			9.62	34489.7
9.64	10433.3			9.64	34365.6
9.66	10393.3			9.66	34354.4
9.68	10406.7			9.68	34377.1
9.7	10433.3			9.7	34492.7
9.72	10433.3			9.72	34406.7
9.74	10333.3			9.74	34407.2
9.76	10340			9.76	34412.3
9.78	10260			9.78	34407.4
9.8	10473.3			9.8	34489.6
9.82	10326.7			9.82	34440.8
9.84	10433.3			9.84	34368
9.86	10393.3			9.86	34311
9.88	10313.3			9.88	34364.3
9.9	10340			9.9	34415
9.92	10373.3			9.92	34431.7
9.94	10433.3			9.94	34408.9
9.96	10433.3			9.96	34355.6
9.98	10380			9.98	34307.2
10	10486.7			10	34313.9
10.02	10446.7			10.02	34327.8
10.04	10373.3			10.04	34403.2
10.06	10366.7			10.06	34300.6
10.08	10400			10.08	34374.9
10.1	10366.7			10.1	34325.7
10.12	10353.3			10.12	34396.3
10.14	10400			10.14	34482.9
10.16	10426.7			10.16	34308
10.18	10360			10.18	34388.2
10.2	10326.7			10.2	34331.6
10.22	10326.7			10.22	34317.4
10.24	10400			10.24	34359.4
10.26	10313.3			10.26	34353.9
10.28	10353.3			10.28	34367
10.3	10393.3			10.3	34430.6
10.32	10320			10.32	34331
10.34	10346.7			10.34	34317.9
10.36	10366.7			10.36	34431
10.38	10320			10.38	34404.3
10.4	10393.3			10.4	34374.6
10.42	10380			10.42	34322.4
10.44	10393.3			10.44	34347.3
10.46	10366.7			10.46	34347.9
10.48	10426.7			10.48	34289.7
10.5	10426.7			10.5	34263.7
10.52	10406.7			10.52	34371
10.54	10413.3			10.54	34405.9
10.56	10453.3			10.56	34341.4
10.58	10493.3			10.58	34406.4
10.6	10326.7			10.6	34281.4
10.62	10346.7			10.62	34364.4
10.64	10300			10.64	34405.4
10.66	10406.7			10.66	34388.3
10.68	10340			10.68	34338.7
10.7	10400			10.7	34329.2
10.72	10380			10.72	34359.1
10.74	10286.7			10.74	34414
10.76	10360			10.76	34419.4
10.78	10300			10.78	34410.8
10.8	10280			10.8	34388.6
10.82	10380			10.82	34395
10.84	10273.3			10.84	34292.5
10.86	10273.3			10.86	34357.7
10.88	10293.3			10.88	34457.4
10.9	10280			10.9	34413.7
10.92	10306.7			10.92	34249.8
10.94	10373.3			10.94	34398.7
10.96	10293.3			10.96	34376.1
10.98	10280			10.98	34285.6
11	10353.3			11	34342.3
11.02	10286.7			11.02	34390.7
11.04	10320			11.04	34357.9
11.06	10326.7			11.06	34284
11.08	10233.3			11.08	34315.9
11.1	10346.7			11.1	34288.8
11.12	10426.7			11.12	34355.8
11.14	10313.3			11.14	34264.1
11.16	10233.3			11.16	34298.6
11.18	10300			11.18	34288.7
11.2	10400			11.2	34308
11.22	10266.7			11.22	34316.5
11.24	10346.7			11.24	34290.1
11.26	10260			11.26	34322.8
11.28	10353.3			11.28	34341.8
11.3	10266.7			11.3	34302.1
11.32	10373.3			11.32	34317.9
11.34	10320			11.34	34300
11.36	10280			11.36	34303.5
11.38	10313.3			11.38	34335.5
11.4	10313.3			11.4	34348.4
11.42	10300			11.42	34310.2
11.44	10280			11.44	34335
11.46	10300			11.46	34291.9
11.48	10286.7			11.48	34271.4
11.5	10320			11.5	34214.4
11.52	10240			11.52	34329.7
11.54	10373.3			11.54	34306.5
11.56	10300			11.56	34348.3
11.58	10340			11.58	34262.1
11.6	10333.3			11.6	34326
11.62	10286.7			11.62	34264.5
11.64	10273.3			11.64	34253.3
11.66	10246.7			11.66	34317
11.68	10380			11.68	34388.1
11.7	10220			11.7	34298.5
11.72	10380			11.72	34333.3
11.74	10286.7			11.74	34286
11.76	10353.3			11.76	34320.6
11.78	10313.3			11.78	34235.8
11.8	10340			11.8	34350.2
11.82	10260			11.82	34276.4
11.84	10353.3			11.84	34299.2
11.86	10233.3			11.86	34297.9
11.88	10266.7			11.88	34332.6
11.9	10246.7			11.9	34320.5
11.92	10280			11.92	34268.7
11.94	10240			11.94	34243.4
11.96	10406.7			11.96	34321.5
11.98	10320			11.98	34331
12	10280			12	34311
12.02	10293.3			12.02	34304.3
12.04	10320			12.04	34374.9
12.06	10266.7			12.06	34289.8
12.08	10206.7			12.08	34307.8
12.1	10253.3			12.1	34261.9
12.12	10273.3			12.12	34228.2
12.14	10213.3			12.14	34245.6
12.16	10240			12.16	34287.5
12.18	10220			12.18	34296.5
12.2	10293.3			12.2	34311.2
12.22	10320			12.22	34248.3
12.24	10293.3			12.24	34260.8
12.26	10260			12.26	34265.1
12.28	10333.3			12.28	34256.6
12.3	10280			12.3	34274.3
12.32	10280			12.32	34238.2
12.34	10300			12.34	34265.2
12.36	10213.3			12.36	34208.3
12.38	10233.3			12.38	34223.3
12.4	10253.3			12.4	34268.9
12.42	10240			12.42	34402.8
12.44	10246.7			12.44	34239.9
12.46	10226.7			12.46	34287.5
12.48	10226.7			12.48	34295
12.5	10280			12.5	34298.3
12.52	10186.7			12.52	34239.2
12.54	10346.7			12.54	34235
12.56	10280			12.56	34248.3
12.58	10373.3			12.58	34247.4
12.6	10246.7			12.6	34171.8
12.62	10240			12.62	34251.6
12.64	10360			12.64	34247.6
12.66	10253.3			12.66	34289.8
12.68	10280			12.68	34220.9
12.7	10326.7			12.7	34217.3
12.72	10326.7			12.72	34171.4
12.74	10260			12.74	34290.8
12.76	10293.3			12.76	34269
12.78	10300			12.78	34240.9
12.8	10293.3			12.8	34246.7
12.82	10213.3			12.82	34244.1
12.84	10246.7			12.84	34216.2
12.86	10240			12.86	34151.9
12.88	10286.7			12.88	34200.7
12.9	10226.7			12.9	34287.2
12.92	10280			12.92	34253.7
12.94	10380			12.94	34298.2
12.96	10240			12.96	34279.6
12.98	10213.3			12.98	34235.6
13	10273.3			13	34252.2
13.02	10213.3			13.02	34263.1
13.04	10253.3			13.04	34238.2
13.06	10173.3			13.06	34230.3
13.08	10246.7			13.08	34257.8
13.1	10260			13.1	34293.9
13.12	10226.7			13.12	34324.7
13.14	10333.3			13.14	34226.7
13.16	10213.3			13.16	34226.7
13.18	10193.3			13.18	34235.8
13.2	10206.7			13.2	34288.8
13.22	10293.3			13.22	34271.9
13.24	10286.7			13.24	34330.2
13.26	10273.3			13.26	34233.1
13.28	10266.7			13.28	34278.9
13.3	10260			13.3	34302.3
13.32	10240			13.32	34228.7
13.34	10253.3			13.34	34204.6
13.36	10260			13.36	34237
13.38	10260			13.38	34261.9
13.4	10206.7			13.4	34278
13.42	10266.7			13.42	34301.1
13.44	10233.3			13.44	34265.7
13.46	10213.3			13.46	34261.9
13.48	10260			13.48	34275.2
13.5	10233.3			13.5	34272.5
13.52	10280			13.52	34192.3
13.54	10306.7			13.54	34223.8
13.56	10226.7			13.56	34209.5
13.58	10240			13.58	34224.8
13.6	10186.7			13.6	34216.2
13.62	10266.7			13.62	34221.8
13.64	10226.7			13.64	34171.6
13.66	10313.3			13.66	34277.1
13.68	10213.3			13.68	34256.1
13.7	10220			13.7	34242
13.72	10260			13.72	34284.6
13.74	10260			13.74	34226.5
13.76	10240			13.76	34187.6
13.78	10186.7			13.78	34187.5
13.8	10273.3			13.8	34158.2
13.82	10206.7			13.82	34186.7
13.84	10173.3			13.84	34203.4
13.86	10220			13.86	34293.1
13.88	10213.3			13.88	34247.4
13.9	10220			13.9	34216.3
13.92	10240			13.92	34239.3
13.94	10240			13.94	34264.4
13.96	10206.7			13.96	34216.3
13.98	10173.3			13.98	34231.3
14	10240			14	34218
14.02	10266.7			14.02	34221.7
14.04	10213.3			14.04	34285.6
14.06	10266.7			14.06	34175.7
14.08	10206.7			14.08	34224.6
14.1	10173.3			14.1	34216.4
14.12	10226.7			14.12	34223.2
14.14	10193.3			14.14	34177.8
14.16	10206.7			14.16	34251.2
14.18	10213.3			14.18	34314.4
14.2	10320			14.2	34301.6
14.22	10213.3			14.22	34209.2
14.24	10200			14.24	34259
14.26	10166.7			14.26	34253.3
14.28	10233.3			14.28	34251.3
14.3	10233.3			14.3	34246.2
14.32	10220			14.32	34269.6
14.34	10193.3			14.34	34227.9
14.36	10220			14.36	34293.1
14.38	10186.7			14.38	34220
14.4	10213.3			14.4	34227.3
14.42	10246.7			14.42	34263.5
14.44	10180			14.44	34243.5
14.46	10260			14.46	34229.8
14.48	10200			14.48	34244.6
14.5	10166.7			14.5	34230.2
14.52	10253.3			14.52	34216.5
14.54	10193.3			14.54	34235.5
14.56	10206.7			14.56	34242.4
14.58	10213.3			14.58	34221.1
14.6	10213.3			14.6	34230.9
14.62	10180			14.62	34255.5
14.64	10160			14.64	34254.9
14.66	10320			14.66	34185.8
14.68	10193.3			14.68	34161.7
14.7	10186.7			14.7	34241.1
14.72	10180			14.72	34239.1
14.74	10113.3			14.74	34198.9
14.76	10206.7			14.76	34197.7
14.78	10206.7			14.78	34220
14.8	10160			14.8	34213.5
14.82	10226.7			14.82	34190.9
14.84	10220			14.84	34246.7
14.86	10186.7			14.86	34242.3
14.88	10173.3			14.88	34229.9
14.9	10193.3			14.9	34262.4
14.92	10173.3			14.92	34174.4
14.94	10220			14.94	34191
14.96	10146.7			14.96	34243.3
14.98	10206.7			14.98	34226.7
15	10200			15	34226.7
15.02	10160			15.02	34240
15.04	10286.7			15.04	34307.8
15.06	10180			15.06	34289.9
15.08	10140			15.08	34184.5
15.1	10133.3			15.1	34232.1
15.12	10206.7			15.12	34206.8
15.14	10193.3			15.14	34250.8
15.16	10140			15.16	34147.9
15.18	10186.7			15.18	34204.8
15.2	10166.7			15.2	34280.9
15.22	10173.3			15.22	34221.1
15.24	10200			15.24	34226.7
15.26	10140			15.26	34217.5
15.28	10160			15.28	34179
15.3	10160			15.3	34200.9
15.32	10193.3			15.32	34171
15.34	10160			15.34	34191
15.36	10220			15.36	34326.2
15.38	10166.7			15.38	34246.2
15.4	10160			15.4	34195
15.42	10140			15.42	34256.2
15.44	10186.7			15.44	34209
15.46	10166.7			15.46	34229.3
15.48	10186.7			15.48	34257
15.5	10173.3			15.5	34188.2
15.52	10180			15.52	34216.1
15.54	10213.3			15.54	34172.5
15.56	10193.3			15.56	34207
15.58	10173.3			15.58	34234.1
15.6	10106.7			15.6	34216.1
15.62	10193.3			15.62	34250.6
15.64	10160			15.64	34199.6
15.66	10146.7			15.66	34184.4
15.68	10126.7			15.68	34253.6
15.7	10146.7			15.7	34204
15.72	10206.7			15.72	34240.2
15.74	10113.3			15.74	34181.2
15.76	10153.3			15.76	34187.9
15.78	10140			15.78	34200.5
15.8	10140			15.8	34234.5
15.82	10173.3			15.82	34234
15.84	10213.3			15.84	34207.9
15.86	10160			15.86	34223
15.88	10146.7			15.88	34261.8
15.9	10220			15.9	34235.2
15.92	10126.7			15.92	34234
15.94	10146.7			15.94	34308.4
15.96	10146.7			15.96	34221.8
15.98	10126.7			15.98	34209.2
16	10133.3			16	34259.2
16.02	10086.7			16.02	34290.2
16.04	10160			16.04	34236.9
16.06	10146.7			16.06	34213
16.08	10080			16.08	34284
16.1	10206.7			16.1	34205.9
16.12	10186.7			16.12	34177
16.14	10166.7			16.14	34205.7
16.16	10220			16.16	34247.6
16.18	10113.3			16.18	34184.6
16.2	10113.3			16.2	34160.4
16.22	10186.7			16.22	34217.5
16.24	10113.3			16.24	34209.2
16.26	10166.7			16.26	34212.5
16.28	10146.7			16.28	34187.5
16.3	10173.3			16.3	34227.5
16.32	10126.7			16.32	34252.5
16.34	10106.7			16.34	34211.2
16.36	10226.7			16.36	34174.6
16.38	10113.3			16.38	34188.9
16.4	10180			16.4	34226.7
16.42	10140			16.42	34222.9
16.44	10173.3			16.44	34200.3
16.46	10146.7			16.46	34184.8
16.48	10093.3			16.48	34229.5
16.5	10146.7			16.5	34212.1
16.52	10133.3			16.52	34211.8
16.54	10080			16.54	34217.9
16.56	10186.7			16.56	34158.5
16.58	10166.7			16.58	34189
16.6	10173.3			16.6	34215.1
16.62	10120			16.62	34166.7
16.64	10106.7			16.64	34184.8
16.66	10173.3			16.66	34253.5
16.68	10206.7			16.68	34225.4
16.7	10120			16.7	34210.9
16.72	10113.3			16.72	34186.4
16.74	10200			16.74	34237.4
16.76	10146.7			16.76	34211
16.78	10140			16.78	34161.1
16.8	10153.3			16.8	34216.1
16.82	10113.3			16.82	34206.6
16.84	10086.7			16.84	34232
16.86	10180			16.86	34224
16.88	10180			16.88	34210.7
16.9	10193.3			16.9	34206.6
16.92	10133.3			16.92	34222.7
16.94	10200			16.94	34188
16.96	10146.7			16.96	34205.4
16.98	10153.3			16.98	34148.7
17	10133.3			17	34158.7
17.02	10153.3			17.02	34177.4
17.04	10133.3			17.04	34213.3
17.06	10160			17.06	34184
17.08	10066.7			17.08	34169.3
17.1	10173.3			17.1	34148
17.12	10173.3			17.12	34156.3
17.14	10086.7			17.14	34267.9
17.16	10213.3			17.16	34244
17.18	10106.7			17.18	34241.5
17.2	10140			17.2	34259.8
17.22	10113.3			17.22	34194.4
17.24	10106.7			17.24	34154.8
17.26	10140			17.26	34192.1
17.28	10120			17.28	34201
17.3	10133.3			17.3	34173.8
17.32	10173.3			17.32	34253.3
17.34	10106.7			17.34	34239.6
17.36	10160			17.36	34192.2
17.38	10120			17.38	34216.1
17.4	10093.3			17.4	34218.4
17.42	10133.3			17.42	34177
17.44	10200			17.44	34156.6
17.46	10126.7			17.46	34220
17.48	10120			17.48	34213.1
17.5	10153.3			17.5	34195
17.52	10113.3			17.52	34223.9
17.54	10153.3			17.54	34209.2
17.56	10186.7			17.56	34194.7
17.58	10153.3			17.58	34208.4
17.6	10113.3			17.6	34238.6
17.62	10086.7			17.62	34231.9
17.64	10153.3			17.64	34215.4
17.66	10133.3			17.66	34176.1
17.68	10073.3			17.68	34199.4
17.7	10186.7			17.7	34242.4
17.72	10180			17.72	34223.8
17.74	10106.7			17.74	34202
17.76	10100			17.76	34157.2
17.78	10100			17.78	34169.4
17.8	10140			17.8	34244.8
17.82	10160			17.82	34230.4
17.84	10126.7			17.84	34273.4
17.86	10100			17.86	34194.3
17.88	10113.3			17.88	34186.2
17.9	10093.3			17.9	34236.2
17.92	10133.3			17.92	34239.5
17.94	10153.3			17.94	34210.5
17.96	10193.3			17.96	34205.8
17.98	10126.7			17.98	34228.1
18	10093.3			18	34234.8
18.02	10086.7			18.02	34242.9
18.04	10100			18.04	34243.2
18.06	10160			18.06	34200.9
18.08	10113.3			18.08	34206.2
18.1	10073.3			18.1	34273.8
18.12	10113.3			18.12	34196
18.14	10146.7			18.14	34249
18.16	10140			18.16	34234.8
18.18	10140			18.18	34240
18.2	10120			18.2	34219.5
18.22	10146.7			18.22	34167.2
18.24	10080			18.24	34242.9
18.26	10153.3			18.26	34229.8
18.28	10160			18.28	34149.6
18.3	10153.3			18.3	34171.8
18.32	10146.7			18.32	34211.9
18.34	10093.3			18.34	34206.7
18.36	10140			18.36	34209.6
18.38	10133.3			18.38	34214.1
18.4	10106.7			18.4	34184.4
18.42	10106.7			18.42	34162.3
18.44	10133.3			18.44	34197.8
18.46	10166.7			18.46	34205.9
18.48	10126.7			18.48	34175.5
18.5	10133.3			18.5	34178
18.52	10126.7			18.52	34223.5
18.54	10133.3			18.54	34165.2
18.56	10126.7			18.56	34170.6
18.58	10120			18.58	34200.6
18.6	10106.7			18.6	34178.5
18.62	10100			18.62	34187
18.64	10133.3			18.64	34233.3
18.66	10133.3			18.66	34213.6
18.68	10093.3			18.68	34152.7
18.7	10060			18.7	34187
18.72	10140			18.72	34222.7
18.74	10080			18.74	34192.8
18.76	10146.7			18.76	34217.9
18.78	10153.3			18.78	34233.3
18.8	10120			18.8	34231.8
18.82	10093.3			18.82	34211.3
18.84	10086.7			18.84	34173.8
18.86	10106.7			18.86	34227.7
18.88	10080			18.88	34224
18.9	10153.3			18.9	34148.3
18.92	10133.3			18.92	34244.8
18.94	10086.7			18.94	34298.8
18.96	10153.3			18.96	34189.6
18.98	10120			18.98	34149.6
19	10086.7			19	34219.7
19.02	10086.7			19.02	34257.8
19.04	10080			19.04	34195.7
19.06	10146.7			19.06	34167.8
19.08	10100			19.08	34185.5
19.1	10140			19.1	34169.4
19.12	10066.7			19.12	34203.1
19.14	10086.7			19.14	34197.6
19.16	10100			19.16	34164
19.18	10160			19.18	34220
19.2	10133.3			19.2	34209
19.22	10086.7			19.22	34197
19.24	10133.3			19.24	34244.8
19.26	10113.3			19.26	34170.8
19.28	10126.7			19.28	34218.7
19.3	10100			19.3	34190.2
19.32	10133.3			19.32	34180
19.34	10120			19.34	34202.3
19.36	10140			19.36	34254.2
19.38	10106.7			19.38	34194.9
19.4	10120			19.4	34198.4
19.42	10180			19.42	34202.9
19.44	10073.3			19.44	34236.5
19.46	10166.7			19.46	34225.8
19.48	10120			19.48	34168
19.5	10120			19.5	34185.3
19.52	10113.3			19.52	34174.5
19.54	10113.3			19.54	34195.8
19.56	10160			19.56	34150.7
19.58	10106.7			19.58	34249.9
19.6	10126.7			19.6	34238.9
19.62	10046.7			19.62	34179.8
19.64	10140			19.64	34211.4
19.66	10120			19.66	34243.4
19.68	10100			19.68	34257.8
19.7	10113.3			19.7	34300.7
19.72	10126.7			19.72	34209.8
19.74	10106.7			19.74	34241.6
19.76	10106.7			19.76	34236.8
19.78	10160			19.78	34213.2
19.8	10133.3			19.8	34248.1
19.82	10113.3			19.82	34267
19.84	10126.7			19.84	34178.4
19.86	10093.3			19.86	34183.1
19.88	10100			19.88	34250.2
19.9	10140			19.9	34203.2
19.92	10060			19.92	34248.5
19.94	10126.7			19.94	34183.3
19.96	10126.7			19.96	34201.7
19.98	10146.7			19.98	34172.5
20	10140			20.01	34195.8
20.02	10120			20.03	34211.7
20.04	10126.7			20.05	34184.9
20.06	10120			20.07	34146.8
20.08	10106.7			20.09	34211.6
20.1	10106.7			20.11	34181.8
20.12	10106.7			20.13	34226.7
20.14	10106.7			20.15	34221.6
20.16	10120			20.17	34201.6
20.18	10106.7			20.19	34178.2
20.2	10113.3			20.21	34177
20.22	10120			20.23	34248.4
20.24	10106.7			20.25	34246.6
20.26	10166.7			20.27	34228.4
20.28	10100			20.29	34240.1
20.3	10086.7			20.31	34246.4
20.32	10146.7			20.33	34205
20.34	10080			20.35	34198.3
20.36	10086.7			20.37	34191.6
20.38	10093.3			20.39	34171.3
20.4	10080			20.41	34154.1
20.42	10113.3			20.43	34238.5
20.44	10120			20.45	34243
20.46	10166.7			20.47	34203
20.48	10126.7			20.49	34168.2
20.5	10140			20.51	34170.6
20.52	10133.3			20.53	34228.6
20.54	10126.7			20.55	34232.6
20.56	10126.7			20.57	34185.4
20.58	10093.3			20.59	34228.7
20.6	10133.3			20.61	34253.3
20.62	10120			20.63	34239.4
20.64	10140			20.65	34191.3
20.66	10113.3			20.67	34180.6
20.68	10113.3			20.69	34223.5
20.7	10153.3			20.71	34243.8
20.72	10093.3			20.73	34255.9
20.74	10093.3			20.75	34201.4
20.76	10106.7			20.77	34207.7
20.78	10120			20.79	34238.6
20.8	10106.7			20.81	34174
20.82	10080			20.83	34211.6
20.84	10113.3			20.85	34222.5
20.86	10120			20.87	34240.2
20.88	10160			20.89	34196.7
20.9	10066.7			20.91	34258.8
20.92	10133.3			20.93	34194.7
20.94	10120			20.95	34197.7
20.96	10066.7			20.97	34252
20.98	10106.7			20.99	34256.9
21	10080			21.01	34220.2
21.02	10146.7			21.03	34205.8
21.04	10140			21.05	34222.2
21.06	10140			21.07	34173.3
21.08	10166.7			21.09	34168
21.1	10073.3			21.11	34169.4
21.12	10146.7			21.13	34224.1
21.14	10126.7			21.15	34231.8
21.16	10153.3			21.17	34196.7
21.18	10126.7			21.19	34240.2
21.2	10126.7			21.21	34199.3
21.22	10140			21.23	34217.1
21.24	10140			21.25	34175.1
21.26	10080			21.27	34207.1
21.28	10093.3			21.29	34265.5
21.3	10106.7			21.31	34237.5
21.32	10086.7			21.33	34273.9
21.34	10146.7			21.35	34262.5
21.36	10086.7			21.37	34196.4
21.38	10080			21.39	34232.7
21.4	10100			21.41	34213.3
21.42	10100			21.43	34206
21.44	10106.7			21.45	34199.5
21.46	10106.7			21.47	34240.7
21.48	10086.7			21.49	34249
21.5	10080			21.51	34214.5
21.52	10073.3			21.53	34214.7
21.54	10106.7			21.55	34258.8
21.56	10066.7			21.57	34260.4
21.58	10113.3			21.59	34213.8
21.6	10093.3			21.61	34196.6
21.62	10080			21.63	34228.9
21.64	10106.7			21.65	34214.8
21.66	10120			21.67	34245.9
21.68	10120			21.69	34230.4
21.7	10146.7			21.71	34238.1
21.72	10113.3			21.73	34212.9
21.74	10066.7			21.75	34173
21.76	10073.3			21.77	34217.8
21.78	10086.7			21.79	34215
21.8	10173.3			21.81	34152
21.82	10080			21.83	34209.3
21.84	10080			21.85	34220.2
21.86	10140			21.87	34196
21.88	10146.7			21.89	34220
21.9	10133.3			21.91	34216.2
21.92	10146.7			21.93	34212.3
21.94	10080			21.95	34226.7
21.96	10140			21.97	34205.9
21.98	10106.7			21.99	34157.1
22	10066.7			22.01	34170.4
22.02	10080			22.03	34204.6
22.04	10113.3			22.05	34259.1
22.06	10120			22.07	34226.7
22.08	10060			22.09	34189.5
22.1	10120			22.11	34191.4
22.12	10093.3			22.13	34221.9
22.14	10120			22.15	34232.4
22.16	10100			22.17	34235.2
22.18	10120			22.19	34197.1
22.2	10080			22.21	34190.5
22.22	10133.3			22.23	34244.8
22.24	10106.7			22.25	34250.3
22.26	10100			22.27	34187.6
22.28	10140			22.29	34198.3
22.3	10106.7			22.31	34248.5
22.32	10086.7			22.33	34221.9
22.34	10140			22.35	34226.7
22.36	10100			22.37	34224.7
22.38	10106.7			22.39	34233.5
22.4	10073.3			22.41	34229.9
22.42	10073.3			22.43	34149.7
22.44	10133.3			22.45	34216
22.46	10153.3			22.47	34292.8
22.48	10073.3			22.49	34224.7
22.5	10120			22.51	34225.8
22.52	10113.3			22.53	34241.9
22.54	10073.3			22.55	34229.1
22.56	10126.7			22.57	34202.3
22.58	10153.3			22.59	34222.4
22.6	10073.3			22.61	34189.8
22.62	10133.3			22.63	34215.3
22.64	10086.7			22.65	34229.8
22.66	10093.3			22.67	34253.3
22.68	10140			22.69	34247.4
22.7	10113.3			22.71	34229.4
22.72	10126.7			22.73	34218
22.74	10140			22.75	34227.1
22.76	10120			22.77	34232.4
22.78	10113.3			22.79	34164.7
22.8	10073.3			22.81	34201.5
22.82	10093.3			22.83	34274.3
22.84	10106.7			22.85	34229.2
22.86	10113.3			22.87	34244.8
22.88	10113.3			22.89	34193.3
22.9	10066.7			22.91	34207.3
22.92	10113.3			22.93	34220.1
22.94	10106.7			22.95	34183.3
22.96	10066.7			22.97	34210.7
22.98	10060			22.99	34221
23	10080			23.01	34224.3
23.02	10146.7			23.03	34226.7
23.04	10160			23.05	34228.7
23.06	10133.3			23.07	34239.4
23.08	10106.7			23.09	34243.3
23.1	10080			23.11	34250.2
23.12	10100			23.13	34289.8
23.14	10060			23.15	34216
23.16	10133.3			23.17	34208.7
23.18	10066.7			23.19	34241.6
23.2	10060			23.21	34302.6
23.22	10106.7			23.23	34297.4
23.24	10120			23.25	34276.3
23.26	10093.3			23.27	34204.6
23.28	10093.3			23.29	34218.3
23.3	10120			23.31	34227.5
23.32	10133.3			23.33	34161.5
23.34	10126.7			23.35	34192.2
23.36	10086.7			23.37	34222
23.38	10120			23.39	34206.2
23.4	10100			23.41	34190.7
23.42	10100			23.43	34266.1
23.44	10073.3			23.45	34257.5
23.46	10093.3			23.47	34219
23.48	10100			23.49	34252.8
23.5	10086.7			23.51	34233.8
23.52	10086.7			23.53	34174.4
23.54	10053.3			23.55	34229.3
23.56	10073.3			23.57	34236.7
23.58	10140			23.59	34160.7
23.6	10106.7			23.61	34219.1
23.62	10060			23.63	34234.2
23.64	10106.7			23.65	34221.2
23.66	10046.7			23.67	34253.3
23.68	10120			23.69	34224.3
23.7	10133.3			23.71	34164.2
23.72	10073.3			23.73	34187.9
23.74	10033.3			23.75	34242.9
23.76	10113.3			23.77	34272.5
23.78	10093.3			23.79	34235
23.8	10093.3			23.81	34234.5
23.82	10100			23.83	34203.8
23.84	10140			23.85	34218.3
23.86	10093.3			23.87	34206.3
23.88	10133.3			23.89	34215.8
23.9	10086.7			23.91	34202.5
23.92	10053.3			23.93	34220.7
23.94	10126.7			23.95	34261.1
23.96	10080			23.97	34211.6
23.98	10086.7			23.99	34191.2
24	10086.7			24.01	34184.6
24.02	10073.3			24.03	34194.8
24.04	10126.7			24.05	34243.6
24.06	10086.7			24.07	34267.3
24.08	10093.3			24.09	34237.9
24.1	10106.7			24.11	34210
24.12	10120			24.13	34170.6
24.14	10073.3			24.15	34176.3
24.16	10146.7			24.17	34150.6
24.18	10133.3			24.19	34166.9
24.2	10106.7			24.21	34170.4
24.22	10120			24.23	34193.8
24.24	10120			24.25	34181.6
24.26	10086.7			24.27	34200.5
24.28	10086.7			24.29	34169
24.3	10073.3			24.31	34153.6
24.32	10133.3			24.33	34165.8
24.34	10086.7			24.35	34213.6
24.36	10106.7			24.37	34200
24.38	10113.3			24.39	34189.2
24.4	10086.7			24.41	34183.9
24.42	10080			24.43	34209.2
24.44	10106.7			24.45	34182.3
24.46	10053.3			24.47	34186.3
24.48	10080			24.49	34202.5
24.5	10133.3			24.51	34190.8
24.52	10080			24.53	34226.4
24.54	10120			24.55	34225.1
24.56	10133.3			24.57	34175.4
24.58	10166.7			24.59	34204.2
24.6	10060			24.61	34218
24.62	10093.3			24.63	34210.9
24.64	10106.7			24.65	34211.5
24.66	10106.7			24.67	34184.1
24.68	10100			24.69	34217.8
24.7	10113.3			24.71	34209
24.72	10053.3			24.73	34200
24.74	10066.7			24.75	34189
24.76	10146.7			24.77	34188.6
24.78	10073.3			24.79	34237.7
24.8	10086.7			24.81	34244.5
24.82	10126.7			24.83	34248.8
24.84	10100			24.85	34257.8
24.86	10106.7			24.87	34231.2
24.88	10073.3			24.89	34217.8
24.9	10073.3			24.91	34215.6
24.92	10113.3			24.93	34184.5
24.94	10073.3			24.95	34186.6
24.96	10113.3			24.97	34211.1
24.98	10106.7			24.99	34182.2
25	10080			25.01	34188.9
25.02	10060			25.03	34191.1
25.04	10086.7			25.05	34182.2
25.06	10093.3			25.07	34180
25.08	10100			25.09	34200
25.1	10120			25.11	34215.6
25.12	10066.7			25.13	34215.5
25.14	10080			25.15	34202.2
25.16	10093.3			25.17	34195.6
25.18	10193.3			25.19	34188.8
25.2	10086.7			25.21	34168.9
25.22	10106.7			25.23	34184.6
25.24	10106.7			25.25	34190.9
25.26	10086.7			25.27	34178
25.28	10120			25.29	34217.8
25.3	10160			25.31	34219.9
25.32	10126.7			25.33	34177.3
25.34	10080			25.35	34149.4
25.36	10140			25.37	34224.8
25.38	10106.7			25.39	34257.7
25.4	10093.3			25.41	34226.1
25.42	10120			25.43	34200.6
25.44	10080			25.45	34232.9
25.46	10146.7			25.47	34188.8
25.48	10106.7			25.49	34159.5
25.5	10100			25.51	34147.3
25.52	10086.7			25.53	34188.6
25.54	10100			25.55	34178.1
25.56	10173.3			25.57	34193.1
25.58	10113.3			25.59	34209.7
25.6	10086.7			25.61	34255.2
25.62	10153.3			25.63	34221.9
25.64	10133.3			25.65	34204.6
25.66	10106.7			25.67	34227.1
25.68	10120			25.69	34225.8
25.7	10120			25.71	34184.8
25.72	10160			25.73	34190.5
25.74	10120			25.75	34166.9
25.76	10106.7			25.77	34196.2
25.78	10173.3			25.79	34205.9
25.8	10126.7			25.81	34182.8
25.82	10100			25.83	34194.8
25.84	10133.3			25.85	34157.7
25.86	10120			25.87	34167.2
25.88	10133.3			25.89	34195.7
25.9	10100			25.91	34209.3
25.92	10126.7			25.93	34210.4
25.94	10140			25.95	34177.7
25.96	10166.7			25.97	34178
25.98	10100			25.99	34184.3
26	10120			26.01	34177.7
26.02	10080			26.03	34175.7
26.04	10146.7			26.05	34170.6
26.06	10093.3			26.07	34151
26.08	10073.3			26.09	34158.4
26.1	10113.3			26.11	34175.3
26.12	10140			26.13	34164.3
26.14	10133.3			26.15	34195.2
26.16	10066.7			26.17	34236.5
26.18	10093.3			26.19	34188.6
26.2	10060			26.21	34170.6
26.22	10066.7			26.23	34167.5
26.24	10066.7			26.25	34205.1
26.26	10073.3			26.27	34217.2
26.28	10120			26.29	34176.3
26.3	10100			26.31	34142.8
26.32	10113.3			26.33	34176.6
26.34	10086.7			26.35	34228
26.36	10153.3			26.37	34245.3
26.38	10080			26.39	34185.3
26.4	10080			26.41	34160.9
26.42	10073.3			26.43	34184.3
26.44	10126.7			26.45	34177.6
26.46	10093.3			26.47	34163.8
26.48	10140			26.49	34165.8
26.5	10080			26.51	34200
26.52	10100			26.53	34192.8
26.54	10146.7			26.55	34203.9
26.56	10060			26.57	34244.3
26.58	10113.3			26.59	34223.2
26.6	10120			26.61	34198.1
26.62	10086.7			26.63	34199.5
26.64	10153.3			26.65	34184.3
26.66	10113.3			26.67	34177.6
26.68	10060			26.69	34185.4
26.7	10133.3			26.71	34194.6
26.72	10080			26.73	34192.6
26.74	10106.7			26.75	34224.3
26.76	10086.7			26.77	34200.7
26.78	10073.3			26.79	34154.6
26.8	10133.3			26.81	34138.2
26.82	10086.7			26.83	34161.2
26.84	10153.3			26.85	34177
26.86	10106.7			26.87	34164.9
26.88	10093.3			26.89	34212.2
26.9	10066.7			26.91	34231.3
26.92	10100			26.93	34156.4
26.94	10100			26.95	34180.6
26.96	10133.3			26.97	34186
26.98	10140			26.99	34181.9
27	10086.7			27.01	34205.2
27.02	10126.7			27.03	34205.3
27.04	10093.3			27.05	34187.3
27.06	10060			27.07	34200
27.08	10113.3			27.09	34202.5
27.1	10100			27.11	34187
27.12	10113.3			27.13	34158.3
27.14	10073.3			27.15	34179
27.16	10080			27.17	34177.8
27.18	10133.3			27.19	34144.9
27.2	10086.7			27.21	34158.3
27.22	10093.3			27.23	34171.6
27.24	10086.7			27.25	34150.3
27.26	10066.7			27.27	34114.8
27.28	10113.3			27.29	34157.3
27.3	10093.3			27.31	34174.3
27.32	10026.7			27.33	34153.3
27.34	10073.3			27.35	34145.9
27.36	10120			27.37	34148.2
27.38	10106.7			27.39	34178.3
27.4	10140			27.41	34196.6
27.42	10100			27.43	34185.9
27.44	10106.7			27.45	34162.4
27.46	10080			27.47	34162.6
27.48	10100			27.49	34117.5
27.5	10100			27.51	34151.7
27.52	10066.7			27.53	34140
27.54	10126.7			27.55	34121.7
27.56	10126.7			27.57	34161.7
27.58	10140			27.59	34179.1
27.6	10100			27.61	34169.2
27.62	10113.3			27.63	34178.4
27.64	10086.7			27.65	34171.6
27.66	10066.7			27.67	34156.7
27.68	10113.3			27.69	34198.5
27.7	10093.3			27.71	34217.3
27.72	10126.7			27.73	34180
27.74	10073.3			27.75	34159.8
27.76	10073.3			27.77	34144.4
27.78	10080			27.79	34168.3
27.8	10066.7			27.81	34165.1
27.82	10106.7			27.83	34183.5
27.84	10113.3			27.85	34177.2
27.86	10113.3			27.87	34162.9
27.88	10113.3			27.89	34187.3
27.9	10140			27.91	34166.7
27.92	10093.3			27.93	34153.9
27.94	10113.3			27.95	34151.2
27.96	10140			27.97	34162.1
27.98	10073.3			27.99	34135.9
28	10080			28.01	34142.6
28.02	10140			28.03	34174.8
28.04	10100			28.05	34214.9
28.06	10086.7			28.07	34196.4
28.08	10120			28.09	34182.6
28.1	10106.7			28.11	34184.1
28.12	10100			28.13	34167.2
28.14	10100			28.15	34162.1
28.16	10100			28.17	34199.5
28.18	10086.7			28.19	34176.2
28.2	10126.7			28.21	34124.7
28.22	10120			28.23	34163.7
28.24	10093.3			28.25	34182.6
28.26	10093.3			28.27	34181.5
28.28	10146.7			28.29	34183.7
28.3	10066.7			28.31	34184.5
28.32	10106.7			28.33	34173
28.34	10100			28.35	34190.7
28.36	10106.7			28.37	34171.1
28.38	10066.7			28.39	34154.5
28.4	10093.3			28.41	34184.9
28.42	10066.7			28.43	34197.7
28.44	10093.3			28.45	34168.1
28.46	10093.3			28.47	34165.2
28.48	10093.3			28.49	34165.5
28.5	10100			28.51	34145.5
28.52	10093.3			28.53	34128.1
28.54	10080			28.55	34140.9
28.56	10133.3			28.57	34173.3
28.58	10060			28.59	34165.5
28.6	10086.7			28.61	34156
28.62	10066.7			28.63	34170.5
28.64	10080			28.65	34168.3
28.66	10073.3			28.67	34153.1
28.68	10086.7			28.69	34178.6
28.7	10066.7			28.71	34197.2
28.72	10086.7			28.73	34187
28.74	10086.7			28.75	34136.1
28.76	10073.3			28.77	34130.6
28.78	10073.3			28.79	34146.7
28.8	10073.3			28.81	34146.7
28.82	10046.7			28.83	34154.6
28.84	10120			28.85	34179.9
28.86	10093.3			28.87	34213.3
28.88	10093.3			28.89	34190.9
28.9	10100			28.91	34116
28.92	10113.3			28.93	34113.3
28.94	10080			28.95	34136
28.96	10053.3			28.97	34142.7
28.98	10080			28.99	34144
29	10133.3			29.01	34148
29.02	10106.7			29.03	34146.7
29.04	10080			29.05	34124
29.06	10093.3			29.07	34149.4
29.08	10120			29.09	34158.5
29.1	10106.7			29.11	34133.5
29.12	10113.3			29.13	34178.7
29.14	10066.7			29.15	34159.8
29.16	10080			29.17	34128.1
29.18	10093.3			29.19	34148.1
29.2	10086.7			29.21	34154.6
29.22	10093.3			29.23	34127.8
29.24	10053.3			29.25	34116.2
29.26	10086.7			29.27	34164.3
29.28	10146.7			29.29	34178.4
29.3	10113.3			29.31	34130.5
29.32	10053.3			29.33	34109.4
29.34	10120			29.35	34129.6
29.36	10113.3			29.37	34153.3
29.38	10093.3			29.39	34126.2
29.4	10093.3			29.41	34111.1
29.42	10133.3			29.43	34154.8
29.44	10073.3			29.45	34161.2
29.46	10106.7			29.47	34161.5
29.48	10106.7			29.49	34170.6
29.5	10066.7			29.51	34136.7
29.52	10086.7			29.53	34126
29.54	10140			29.55	34165.2
29.56	10080			29.57	34167
29.58	10120			29.59	34167.5
29.6	10086.7			29.61	34150.9
29.62	10073.3			29.63	34174.9
29.64	10113.3			29.65	34175.7
29.66	10066.7			29.67	34151.8
29.68	10060			29.69	34151
29.7	10093.3			29.71	34150.2
29.72	10060			29.73	34121.2
29.74	10086.7			29.75	34138.1
29.76	10080			29.77	34176.1
29.78	10113.3			29.79	34174.5
29.8	10093.3			29.81	34158.4
29.82	10080			29.83	34154.9
29.84	10080			29.85	34169.4
29.86	10120			29.87	34154
29.88	10140			29.89	34135
29.9	10133.3			29.91	34146.7
29.92	10073.3			29.93	34157.7
29.94	10086.7			29.95	34159.5
29.96	10066.7			29.97	34145.5
29.98	10093.3			29.99	34150.6
30	10126.7			30.01	34143.9
30.02	10173.3			30.03	34140
30.04	10106.7			30.05	34151.1
30.06	10093.3			30.07	34158.3
30.08	10060			30.09	34157.8
30.1	10080			30.11	34206.8
30.12	10066.7			30.13	34197.5
30.14	10080			30.15	34114.4
30.16	10133.3			30.17	34137.4
30.18	10053.3			30.19	34166
30.2	10060			30.21	34127.1
30.22	10073.3			30.23	34111.2
30.24	10093.3			30.25	34137.9
30.26	10113.3			30.27	34139.3
30.28	10140			30.29	34125.6
30.3	10106.7			30.31	34172.7
30.32	10086.7			30.33	34184.5
30.34	10120			30.35	34140.7
30.36	10060			30.37	34162.8
30.38	10086.7			30.39	34141.3
30.4	10080			30.41	34115.1
30.42	10060			30.43	34132.3
30.44	10120			30.45	34134.3
30.46	10086.7			30.47	34118.2
30.48	10100			30.49	34118
30.5	10066.7			30.51	34127.7
30.52	10126.7			30.53	34148.4
30.54	10100			30.55	34169.6
30.56	10046.7			30.57	34132.5
30.58	10100			30.59	34127.5
30.6	10133.3			30.61	34135.3
30.62	10093.3			30.63	34128.5
30.64	10133.3			30.65	34114.4
30.66	10100			30.67	34091.4
30.68	10086.7			30.69	34103.8
30.7	10093.3			30.71	34114.3
30.72	10100			30.73	34124.8
30.74	10100			30.75	34113.3
30.76	10106.7			30.77	34147.7
30.78	10113.3			30.79	34190.5
30.8	10120			30.81	34155.1
30.82	10160			30.83	34104.7
30.84	10086.7			30.85	34122.1
30.86	10113.3			30.87	34157.1
30.88	10093.3			30.89	34139
30.9	10120			30.91	34140.2
30.92	10066.7			30.93	34129.2
30.94	10080			30.95	34111.7
30.96	10093.3			30.97	34133.1
30.98	10126.7			30.99	34113.9
31	10066.7			31.01	34130.6
31.02	10093.3			31.03	34142.9
31.04	10080			31.05	34132.2
31.06	10073.3			31.07	34130.7
31.08	10086.7			31.09	34130.1
31.1	10073.3			31.11	34108.7
31.12	10140			31.13	34111.3
31.14	10126.7			31.15	34117.4
31.16	10113.3			31.17	34142.9
31.18	10100			31.19	34146.7
31.2	10046.7			31.21	34111.7
31.22	10106.7			31.23	34090
31.24	10086.7			31.25	34131.7
31.26	10066.7			31.27	34140.8
31.28	10100			31.29	34147.9
31.3	10106.7			31.31	34155
31.32	10113.3			31.33	34134.1
31.34	10086.7			31.35	34147.2
31.36	10133.3			31.37	34135.2
31.38	10060			31.39	34113.1
31.4	10053.3			31.41	34129.1
31.42	10060			31.43	34121.3
31.44	10080			31.45	34131.2
31.46	10086.7			31.47	34131.8
31.48	10086.7			31.49	34173.2
31.5	10093.3			31.51	34189
31.52	10073.3			31.53	34154.9
31.54	10120			31.55	34128.2
31.56	10113.3			31.57	34104.5
31.58	10080			31.59	34105.2
31.6	10100			31.61	34128.9
31.62	10080			31.63	34122.2
31.64	10080			31.65	34117.8
31.66	10080			31.67	34131.1
31.68	10106.7			31.69	34128.9
31.7	10126.7			31.71	34145.9
31.72	10026.7			31.73	34174.1
31.74	10046.7			31.75	34191.1
31.76	10086.7			31.77	34138.4
31.78	10066.7			31.79	34113.5
31.8	10133.3			31.81	34119.9
31.82	10086.7			31.83	34110.5
31.84	10133.3			31.85	34113.2
31.86	10073.3			31.87	34112.8
31.88	10120			31.89	34156.3
31.9	10120			31.91	34145.1
31.92	10066.7			31.93	34123.7
31.94	10086.7			31.95	34108
31.96	10093.3			31.97	34096.3
31.98	10126.7			31.99	34100
32	10140			32.01	34100
32.02	10106.7			32.03	34115
32.04	10100			32.05	34124.3
32.06	10066.7			32.07	34083.3
32.08	10093.3			32.09	34085.8
32.1	10100			32.11	34145.4
32.12	10086.7			32.13	34144.9
32.14	10120			32.15	34129.7
32.16	10073.3			32.17	34103.1
32.18	10106.7			32.19	34081.8
32.2	10086.7			32.21	34127.2
32.22	10100			32.23	34153.9
32.24	10126.7			32.25	34164.8
32.26	10080			32.27	34171.5
32.28	10086.7			32.29	34126
32.3	10100			32.31	34126.7
32.32	10086.7			32.33	34151.5
32.34	10080			32.35	34133.3
32.36	10093.3			32.37	34139.4
32.38	10093.3			32.39	34137.5
32.4	10093.3			32.41	34123.6
32.42	10066.7			32.43	34150.5
32.44	10073.3			32.45	34183.6
32.46	10100			32.47	34152.5
32.48	10133.3			32.49	34129.2
32.5	10133.3			32.51	34161.4
32.52	10093.3			32.53	34171.4
32.54	10093.3			32.55	34159.5
32.56	10113.3			32.57	34151.4
32.58	10086.7			32.59	34130.3
32.6	10053.3			32.61	34142
32.62	10106.7			32.63	34132.4
32.64	10100			32.65	34118.4
32.66	10100			32.67	34158.4
32.68	10060			32.69	34176.9
32.7	10113.3			32.71	34170.3
32.72	10093.3			32.73	34151.3
32.74	10140			32.75	34158
32.76	10140			32.77	34131.1
32.78	10093.3			32.79	34097.5
32.8	10053.3			32.81	34164.2
32.82	10086.7			32.83	34159.8
32.84	10113.3			32.85	34153.6
32.86	10106.7			32.87	34187.6
32.88	10086.7			32.89	34164
32.9	10086.7			32.91	34122.3
32.92	10140			32.93	34111.5
32.94	10100			32.95	34164.8
32.96	10086.7			32.97	34152.9
32.98	10093.3			32.99	34117.6
33	10066.7			33.01	34140.9
33.02	10120			33.03	34147.1
33.04	10060			33.05	34124.4
33.06	10100			33.07	34122.3
33.08	10120			33.09	34105.7
33.1	10073.3			33.11	34113.5
33.12	10073.3			33.13	34163.5
33.14	10053.3			33.15	34135
33.16	10073.3			33.17	34094.1
33.18	10106.7			33.19	34114.5
33.2	10113.3			33.21	34134.5
33.22	10113.3			33.23	34116.5
33.24	10080			33.25	34138.8
33.26	10106.7			33.27	34153.7
33.28	10080			33.29	34131
33.3	10093.3			33.31	34116.5
33.32	10133.3			33.33	34148.3
33.34	10073.3			33.35	34145.4
33.36	10093.3			33.37	34147.6
33.38	10073.3			33.39	34168.1
33.4	10106.7			33.41	34117.9
33.42	10160			33.43	34109.1
33.44	10113.3			33.45	34126.7
33.46	10140			33.47	34126.7
33.48	10193.3			33.49	34120.3
33.5	10160			33.51	34103.8
33.52	10173.3			33.53	34115.5
33.54	10226.7			33.55	34117.8
33.56	10273.3			33.57	34109.2
33.58	10326.7			33.59	34110.8
33.6	10260			33.61	34118.8
33.62	10233.3			33.63	34118
33.64	10286.7			33.65	34124.9
33.66	10206.7			33.67	34134.8
33.68	10220			33.69	34119.1
33.7	10180			33.71	34127.2
33.72	10160			33.73	34106.9
33.74	10140			33.75	34109.6
33.76	10126.7			33.77	34136
33.78	10173.3			33.79	34130.9
33.8	10133.3			33.81	34097.1
33.82	10153.3			33.83	34112.3
33.84	10133.3			33.85	34140
33.86	10106.7			33.87	34127.2
33.88	10080			33.89	34106.9
33.9	10100			33.91	34116.1
33.92	10093.3			33.93	34130.1
33.94	10146.7			33.95	34146
33.96	10113.3			33.97	34147.4
33.98	10153.3			33.99	34123.4
34	10093.3			34.01	34116.8
34.02	10146.7			34.03	34110.1
34.04	10140			34.05	34116.4
34.06	10113.3			34.07	34113.7
34.08	10113.3			34.09	34119.4
34.1	10086.7			34.11	34130.3
34.12	10160			34.13	34126.5
34.14	10133.3			34.15	34133.3
34.16	10120			34.17	34123.6
34.18	10100			34.19	34145.8
34.2	10093.3			34.21	34150.8
34.22	10093.3			34.23	34129.7
34.24	10120			34.25	34117.3
34.26	10086.7			34.27	34122.6
34.28	10140			34.29	34146.8
34.3	10106.7			34.31	34143.3
34.32	10086.7			34.33	34146.7
34.34	10120			34.35	34140.1
34.36	10080			34.37	34126.8
34.38	10100			34.39	34103.7
34.4	10100			34.41	34083.4
34.42	10120			34.43	34112.7
34.44	10113.3			34.45	34156.5
34.46	10153.3			34.47	34163.4
34.48	10140			34.49	34153.4
34.5	10100			34.51	34182.7
34.52	10120			34.53	34177.3
34.54	10073.3			34.55	34146.5
34.56	10100			34.57	34140.3
34.58	10080			34.59	34116.7
34.6	10093.3			34.61	34126.5
34.62	10133.3			34.63	34143.3
34.64	10120			34.65	34133.5
34.66	10080			34.67	34120
34.68	10086.7			34.69	34103.5
34.7	10113.3			34.71	34103.2
34.72	10160			34.73	34116.7
34.74	10086.7			34.75	34123.2
34.76	10073.3			34.77	34126.7
34.78	10126.7			34.79	34129.9
34.8	10153.3			34.81	34143.3
34.82	10073.3			34.83	34150
34.84	10133.3			34.85	34173.2
34.86	10133.3			34.87	34146.9
34.88	10113.3			34.89	34126.6
34.9	10133.3			34.91	34150
34.92	10126.7			34.93	34130
34.94	10100			34.95	34133.3
34.96	10160			34.97	34166.7
34.98	10106.7			34.99	34123.4
35	10100			35.01	34096.7
35.02	10133.3			35.03	34120
35.04	10140			35.05	34113.3
35.06	10066.7			35.07	34110
35.08	10113.3			35.09	34113.4
35.1	10113.3			35.11	34136.7
35.12	10080			35.13	34119.9
35.14	10113.3			35.15	34110.1
35.16	10146.7			35.17	34126.6
35.18	10113.3			35.19	34146.8
35.2	10106.7			35.21	34159.9
35.22	10086.7			35.23	34163.5
35.24	10106.7			35.25	34153.1
35.26	10120			35.27	34143.5
35.28	10100			35.29	34160
35.3	10160			35.31	34153.3
35.32	10160			35.33	34136.6
35.34	10140			35.35	34103.1
35.36	10160			35.37	34113.7
35.38	10120			35.39	34133.2
35.4	10100			35.41	34130.1
35.42	10166.7			35.43	34133.2
35.44	10126.7			35.45	34113.1
35.46	10126.7			35.47	34110.2
35.48	10146.7			35.49	34116.6
35.5	10133.3			35.51	34126.9
35.52	10113.3			35.53	34163.7
35.54	10093.3			35.55	34139.1
35.56	10086.7			35.57	34113.7
35.58	10140			35.59	34177.5
35.6	10126.7			35.61	34199.6
35.62	10106.7			35.63	34139.2
35.64	10133.3			35.65	34123.8
35.66	10160			35.67	34116
35.68	10126.7			35.69	34086.7
35.7	10120			35.71	34096.9
35.72	10120			35.73	34120.3
35.74	10153.3			35.75	34126.5
35.76	10080			35.77	34143.9
35.78	10133.3			35.79	34159.8
35.8	10120			35.81	34129.4
35.82	10133.3			35.83	34106.7
35.84	10140			35.85	34151.2
35.86	10106.7			35.87	34193.3
35.88	10133.3			35.89	34159
35.9	10126.7			35.91	34119.8
35.92	10180			35.93	34164.9
35.94	10100			35.95	34196.1
35.96	10120			35.97	34138.7
35.98	10113.3			35.99	34139.6
36	10133.3			36.01	34216.3
36.02	10093.3			36.03	34187.8
36.04	10160			36.05	34154.3
36.06	10193.3			36.07	34166.2
36.08	10180			36.09	34143
36.1	10213.3			36.11	34185.2
36.12	10133.3			36.13	34202.2
36.14	10173.3			36.15	34156
36.16	10126.7			36.17	34150.4
36.18	10133.3			36.19	34142.7
36.2	10126.7			36.21	34171.7
36.22	10160			36.23	34199.5
36.24	10160			36.25	34165.8
36.26	10086.7			36.27	34143.2
36.28	10206.7			36.29	34164.3
36.3	10166.7			36.31	34169.3
36.32	10186.7			36.33	34170.7
36.34	10186.7			36.35	34162.3
36.36	10153.3			36.37	34147
36.38	10226.7			36.39	34149.8
36.4	10200			36.41	34160.6
36.42	10166.7			36.43	34159.4
36.44	10166.7			36.45	34146.7
36.46	10126.7			36.47	34153.7
36.48	10166.7			36.49	34153
36.5	10133.3			36.51	34174.7
36.52	10233.3			36.53	34217.5
36.54	10246.7			36.55	34198.3
36.56	10280			36.57	34173.7
36.58	10260			36.59	34169.5
36.6	10206.7			36.61	34174
36.62	10206.7			36.63	34179.6
36.64	10240			36.65	34166.3
36.66	10333.3			36.67	34195.2
36.68	10340			36.69	34247.8
36.7	10266.7			36.71	34252.6
36.72	10413.3			36.73	34218.8
36.74	10420			36.75	34214.1
36.76	10406.7			36.77	34254.9
36.78	10453.3			36.79	34276.5
36.8	10453.3			36.81	34294.5
36.82	10586.7			36.83	34299.2
36.84	10673.3			36.85	34297.3
36.86	10920			36.87	34338.5
36.88	10973.3			36.89	34419.8
36.9	11066.7			36.91	34448.9
36.92	11333.3			36.93	34483
36.94	11300			36.95	34594.1
36.96	11426.7			36.97	34674.6
36.98	11506.7			36.99	34739.5
37	11480			37.01	34826.2
37.02	11633.3			37.03	34912.9
37.04	11720			37.05	34964
37.06	11653.3			37.07	34905.6
37.08	11493.3			37.09	34932.2
37.1	11246.7			37.11	34935.3
37.12	11260			37.13	34901.9
37.14	11126.7			37.15	34876.7
37.16	10993.3			37.17	34811.9
37.18	10986.7			37.19	34746.8
37.2	10866.7			37.21	34695.9
37.22	10733.3			37.23	34568.5
37.24	10626.7			37.25	34448.7
37.26	10660			37.27	34454.8
37.28	10540			37.29	34408.8
37.3	10426.7			37.31	34364.1
37.32	10380			37.33	34359
37.34	10366.7			37.35	34307.1
37.36	10300			37.37	34244.6
37.38	10313.3			37.39	34234.4
37.4	10246.7			37.41	34228.7
37.42	10253.3			37.43	34195.3
37.44	10240			37.45	34208.8
37.46	10266.7			37.47	34236.9
37.48	10166.7			37.49	34207.5
37.5	10153.3			37.51	34161.9
37.52	10206.7			37.53	34175.6
37.54	10206.7			37.55	34189.1
37.56	10120			37.57	34183.6
37.58	10166.7			37.59	34193.9
37.6	10140			37.61	34178.3
37.62	10113.3			37.63	34163.6
37.64	10180			37.65	34181.2
37.66	10133.3			37.67	34175.2
37.68	10146.7			37.69	34170.9
37.7	10120			37.71	34183.6
37.72	10193.3			37.73	34168.5
37.74	10146.7			37.75	34167.9
37.76	10113.3			37.77	34183.6
37.78	10133.3			37.79	34157.5
37.8	10073.3			37.81	34169.8
37.82	10160			37.83	34167.2
37.84	10126.7			37.85	34202.1
37.86	10153.3			37.87	34242.4
37.88	10140			37.89	34185.8
37.9	10160			37.91	34172.3
37.92	10153.3			37.93	34204.3
37.94	10160			37.95	34187.7
37.96	10193.3			37.97	34137.4
37.98	10106.7			37.99	34142.2
38	10260			38.01	34173.3
38.02	10146.7			38.03	34159.1
38.04	10100			38.05	34144.9
38.06	10106.7			38.07	34130.7
38.08	10120			38.09	34129.8
38.1	10193.3			38.11	34156.5
38.12	10120			38.13	34177.2
38.14	10186.7			38.15	34185.6
38.16	10100			38.17	34188.5
38.18	10193.3			38.19	34180.1
38.2	10133.3			38.21	34177.2
38.22	10106.7			38.23	34185.6
38.24	10120			38.25	34187.9
38.26	10133.3			38.27	34177.9
38.28	10113.3			38.29	34166.3
38.3	10153.3			38.31	34151.2
38.32	10133.3			38.33	34146.6
38.34	10140			38.35	34163.3
38.36	10100			38.37	34177.8
38.38	10160			38.39	34187.8
38.4	10080			38.41	34187.9
38.42	10060			38.43	34167.9
38.44	10113.3			38.45	34162.8
38.46	10133.3			38.47	34187.8
38.48	10100			38.49	34203.4
38.5	10146.7			38.51	34200.1
38.52	10100			38.53	34207.8
38.54	10240			38.55	34237.8
38.56	10126.7			38.57	34260.1
38.58	10160			38.59	34266.7
38.6	10126.7			38.61	34262.8
38.62	10100			38.63	34237.8
38.64	10140			38.65	34225.6
38.66	10140			38.67	34239
38.68	10213.3			38.69	34249.5
38.7	10086.7			38.71	34254.5
38.72	10160			38.73	34251.7
38.74	10133.3			38.75	34233.4
38.76	10113.3			38.77	34225.6
38.78	10153.3			38.79	34239
38.8	10160			38.81	34253.4
38.82	10180			38.83	34270.1
38.84	10153.3			38.85	34276.1
38.86	10180			38.87	34261.1
38.88	10126.7			38.89	34255.7
38.9	10180			38.91	34269
38.92	10160			38.93	34279
38.94	10140			38.95	34282.3
38.96	10186.7			38.97	34289.6
38.98	10120			38.99	34304.6
39	10206.7			39.01	34322.4
39.02	10240			39.03	34345.8
39.04	10120			39.05	34352.1
39.06	10086.7			39.07	34325.4
39.08	10146.7			39.09	34321.5
39.1	10153.3			39.11	34361.5
39.12	10180			39.13	34387.8
39.14	10080			39.15	34387.8
39.16	10133.3			39.17	34387.3
39.18	10126.7			39.19	34385.6
39.2	10140			39.21	34384.5
39.22	10113.3			39.23	34384.5
39.24	10126.7			39.25	34398.3
39.26	10120			39.27	34438.3
39.28	10093.3			39.29	34451.9
39.3	10166.7			39.31	34415.2
39.32	10120			39.33	34401
39.34	10146.7			39.35	34429.3
39.36	10120			39.37	34459.4
39.38	10173.3			39.39	34492.7
39.4	10173.3			39.41	34523.7
39.42	10106.7			39.43	34550.4
39.44	10153.3			39.45	34570.7
39.46	10193.3			39.47	34579.1
39.48	10133.3			39.49	34608.9
39.5	10133.3			39.51	34678.9
39.52	10100			39.53	34733.2
39.54	10086.7			39.55	34758.2
39.56	10153.3			39.57	34794.3
39.58	10100			39.59	34851
39.6	10140			39.61	34900.1
39.62	10146.7			39.63	34935.1
39.64	10133.3			39.65	34991.1
39.66	10113.3			39.67	35086.2
39.68	10153.3			39.69	35153.1
39.7	10140			39.71	35168.1
39.72	10106.7			39.73	35202.5
39.74	10113.3			39.75	35272.5
39.76	10140			39.77	35346.6
39.78	10106.7			39.79	35428.3
39.8	10126.7			39.81	35490.6
39.82	10146.7			39.83	35517.3
39.84	10126.7			39.85	35546.9
39.86	10153.3			39.87	35581.9
39.88	10140			39.89	35642.9
39.9	10113.3			39.91	35751.3
39.92	10126.7			39.93	35809.9
39.94	10086.7			39.95	35778.2
39.96	10120			39.97	35778.6
39.98	10186.7			39.99	35837
40	10100			40.01	35840.5
40.02	10113.3			40.03	35745.2
40.04	10120			40.05	35667.9
40.06	10140			40.07	35623.2
40.08	10140			40.09	35595.7
40.1	10200			40.11	35599
40.12	10093.3			40.13	35597.6
40.14	10193.3			40.15	35587.6
40.16	10153.3			40.17	35549.4
40.18	10160			40.19	35461.1
40.2	10133.3			40.21	35381.7
40.22	10133.3			40.23	35318.4
40.24	10166.7			40.25	35276
40.26	10160			40.27	35271
40.28	10146.7			40.29	35218.5
40.3	10146.7			40.31	35081.8
40.32	10186.7			40.33	35018
40.34	10113.3			40.35	35083
40.36	10140			40.37	35100.9
40.38	10146.7			40.39	35035.9
40.4	10193.3			40.41	34989.1
40.42	10220			40.43	34974.1
40.44	10213.3			40.45	34938.4
40.46	10340			40.47	34866.7
40.48	10220			40.49	34829.1
40.5	10206.7			40.51	34850.7
40.52	10226.7			40.53	34842
40.54	10226.7			40.55	34780.3
40.56	10253.3			40.57	34732
40.58	10186.7			40.59	34707
40.6	10173.3			40.61	34672.2
40.62	10193.3			40.63	34620.6
40.64	10173.3			40.65	34592.1
40.66	10186.7			40.67	34603.8
40.68	10120			40.69	34597.7
40.7	10266.7			40.71	34561
40.72	10106.7			40.73	34538.5
40.74	10140			40.75	34540.1
40.76	10146.7			40.77	34528.2
40.78	10106.7			40.79	34493.2
40.8	10173.3			40.81	34484.1
40.82	10153.3			40.83	34519.1
40.84	10100			40.85	34531.3
40.86	10193.3			40.87	34504.6
40.88	10186.7			40.89	34487.2
40.9	10166.7			40.91	34485.6
40.92	10086.7			40.93	34467.2
40.94	10080			40.95	34420.5
40.96	10100			40.97	34399.9
40.98	10106.7			40.99	34423.2
41	10086.7			41.01	34427.9
41.02	10146.7			41.03	34401.2
41.04	10226.7			41.05	34382.6
41.06	10133.3			41.07	34377.6
41.08	10140			41.09	34377.6
41.1	10166.7			41.11	34386
41.12	10160			41.13	34386.2
41.14	10186.7			41.15	34372.8
41.16	10100			41.17	34357
41.18	10160			41.19	34337
41.2	10186.7			41.21	34333.3
41.22	10140			41.23	34356.6
41.24	10160			41.25	34362.4
41.26	10206.7			41.27	34339
41.28	10193.3			41.29	34332.1
41.3	10153.3			41.31	34352.1
41.32	10153.3			41.33	34358.8
41.34	10160			41.35	34343.8
41.36	10206.7			41.37	34330.1
41.38	10246.7			41.39	34318.4
41.4	10166.7			41.41	34297.2
41.42	10240			41.43	34260.6
41.44	10233.3			41.45	34242.9
41.46	10313.3			41.47	34256.3
41.48	10353.3			41.49	34282
41.5	10293.3			41.51	34300
41.52	10326.7			41.53	34243.2
41.54	10320			41.55	34239.2
41.56	10266.7			41.57	34260
41.58	10280			41.59	34260
41.6	10286.7			41.61	34272.2
41.62	10253.3			41.63	34251.5
41.64	10253.3			41.65	34221.1
41.66	10233.3			41.67	34197
41.68	10300			41.69	34207.1
41.7	10193.3			41.71	34224.1
41.72	10273.3			41.73	34173.6
41.74	10246.7			41.75	34217.6
41.76	10186.7			41.77	34201.3
41.78	10246.7			41.79	34188.6
41.8	10300			41.81	34243.5
41.82	10193.3			41.83	34221.6
41.84	10266.7			41.85	34234.3
41.86	10326.7			41.87	34243.6
41.88	10220			41.89	34282.5
41.9	10313.3			41.91	34305.1
41.92	10293.3			41.93	34300
41.94	10300			41.95	34279.5
41.96	10273.3			41.97	34266.7
41.98	10386.7			41.99	34233.8
42	10280			42.01	34279.1
42.02	10380			42.03	34287.1
42.04	10353.3			42.05	34270.8
42.06	10233.3			42.07	34298
42.08	10413.3			42.09	34301
42.1	10393.3			42.11	34256.2
42.12	10493.3			42.13	34266.3
42.14	10393.3			42.15	34315.6
42.16	10440			42.17	34271.4
42.18	10440			42.19	34307.7
42.2	10393.3			42.21	34345.1
42.22	10480			42.23	34327.6
42.24	10400			42.25	34307.6
42.26	10446.7			42.27	34387
42.28	10533.3			42.29	34406.9
42.3	10533.3			42.31	34357.6
42.32	10540			42.33	34369
42.34	10526.7			42.35	34403.3
42.36	10700			42.37	34388.4
42.38	10726.7			42.39	34423.2
42.4	10666.7			42.41	34407.6
42.42	10740			42.43	34421.6
42.44	10780			42.45	34446.7
42.46	10833.3			42.47	34475.8
42.48	10893.3			42.49	34505.8
42.5	10980			42.51	34625.9
42.52	11126.7			42.53	34655.8
42.54	11206.7			42.55	34700.1
42.56	11360			42.57	34735.8
42.58	11226.7			42.59	34904.6
42.6	11940			42.61	34927.3
42.62	11853.3			42.63	34880
42.64	12206.7			42.65	34880
42.66	12200			42.67	35051.6
42.68	12660			42.69	35203.6
42.7	12886.7			42.71	35208.2
42.72	13540			42.73	35373.6
42.74	14166.7			42.75	35685.5
42.76	14793.3			42.77	35915.8
42.78	15480			42.79	35992.6
42.8	16093.3			42.81	36147
42.82	17473.3			42.83	36540.2
42.84	18826.7			42.85	36753.6
42.86	19886.7			42.87	37434
42.88	21786.7			42.89	38055.8
42.9	23326.7			42.91	38530.3
42.92	24973.3			42.93	39417.9
42.94	25426.7			42.95	40115.2
42.96	26373.3			42.97	40944.9
42.98	27960			42.99	41644.3
43	27740			43.01	42549.5
43.02	27500			43.03	43435.7
43.04	27513.3			43.05	43626.3
43.06	26873.3			43.07	43161.2
43.08	27046.7			43.09	43229
43.1	26013.3			43.11	42911.2
43.12	24480			43.13	42203
43.14	23193.3			43.15	42015.1
43.16	22220			43.17	41054.2
43.18	20013.3			43.19	40210.8
43.2	19146.7			43.21	39412.2
43.22	18106.7			43.23	38842.8
43.24	16960			43.25	38055.1
43.26	16000			43.27	37592.5
43.28	14866.7			43.29	37168
43.3	14366.7			43.31	36766
43.32	13686.7			43.33	36485.4
43.34	13460			43.35	36177.9
43.36	12813.3			43.37	35872.4
43.38	12433.3			43.39	35553.4
43.4	11993.3			43.41	35343.7
43.42	11840			43.43	35212.2
43.44	11700			43.45	35179.5
43.46	11366.7			43.47	35032.8
43.48	11226.7			43.49	34912.5
43.5	11166.7			43.51	34829.1
43.52	11053.3			43.53	34780.5
43.54	11026.7			43.55	34837.6
43.56	10846.7			43.57	34723.3
43.58	10773.3			43.59	34695.7
43.6	10780			43.61	34559.3
43.62	10586.7			43.63	34432.3
43.64	10606.7			43.65	34550.8
43.66	10533.3			43.67	34484.9
43.68	10540			43.69	34385.2
43.7	10600			43.71	34377.6
43.72	10486.7			43.73	34410.1
43.74	10540			43.75	34400.8
43.76	10466.7			43.77	34378.1
43.78	10433.3			43.79	34313
43.8	10400			43.81	34314.5
43.82	10333.3			43.83	34346.3
43.84	10326.7			43.85	34409.5
43.86	10333.3			43.87	34323.4
43.88	10320			43.89	34285.9
43.9	10286.7			43.91	34304.3
43.92	10240			43.93	34276.4
43.94	10306.7			43.95	34268.7
43.96	10280			43.97	34295
43.98	10240			43.99	34263.3
44	10320			44.01	34253
44.02	10246.7			44.03	34247
44.04	10233.3			44.05	34279.1
44.06	10200			44.07	34265.3
44.08	10260			44.09	34242.3
44.1	10220			44.11	34218.3
44.12	10200			44.13	34228.4
44.14	10166.7			44.15	34222.6
44.16	10273.3			44.17	34213.3
44.18	10240			44.19	34239.5
44.2	10180			44.21	34209.8
44.22	10226.7			44.23	34199.7
44.24	10153.3			44.25	34219.8
44.26	10260			44.27	34200.5
44.28	10233.3			44.29	34156.1
44.3	10160			44.31	34223
44.32	10140			44.33	34244.8
44.34	10220			44.35	34272.7
44.36	10166.7			44.37	34232.1
44.38	10140			44.39	34204.4
44.4	10180			44.41	34206.7
44.42	10153.3			44.43	34211
44.44	10120			44.45	34182.6
44.46	10200			44.47	34201.8
44.48	10173.3			44.49	34220
44.5	10186.7			44.51	34206.8
44.52	10146.7			44.53	34129.7
44.54	10160			44.55	34159.3
44.56	10106.7			44.57	34180.1
44.58	10133.3			44.59	34168.9
44.6	10213.3			44.61	34157.9
44.62	10220			44.63	34148.9
44.64	10160			44.65	34181.9
44.66	10206.7			44.67	34239.7
44.68	10180			44.69	34211.5
44.7	10173.3			44.71	34199.9
44.72	10093.3			44.73	34158.1
44.74	10126.7			44.75	34181.9
44.76	10166.7			44.77	34237.6
44.78	10206.7			44.79	34271
44.8	10100			44.81	34271.2
44.82	10120			44.83	34257.8
44.84	10146.7			44.85	34217.9
44.86	10146.7			44.87	34248.7
44.88	10133.3			44.89	34260
44.9	10106.7			44.91	34209
44.92	10106.7			44.93	34195.5
44.94	10140			44.95	34213.3
[truncated: 1,003 more rows]

## Sheet: Fig. 2a
Operando Raman spectra
open circuit				-10mV				-40 mV
1460	24133.6			1470.51	24700.3			1470.01	29051.5
1460.5	24131.7			1471.11	24742.9			1470.51	28992.2
1461	24092.4			1471.71	24804.8			1471.01	28930.1
1461.5	24042.7			1472.31	24856.6			1471.51	28868
1462	23992.9			1472.91	24867.3			1472.01	28904
1462.5	23949.9			1473.51	24878			1472.51	28967.1
1463	23910.6			1474.11	24835			1473.01	29030.2
1463.5	23871.4			1474.71	24753.9			1473.51	29031.5
1464	23854.3			1475.32	24672.8			1474.01	28999
1464.5	23860.7			1475.92	24677.2			1474.51	28966.5
1465.01	23867.1			1476.52	24684			1475.02	28935.3
1465.51	23864.8			1477.12	24696.9			1475.52	28905.3
1466.01	23846.3			1477.72	24720.7			1476.02	28875.4
1466.51	23827.8			1478.32	24744.4			1476.52	28883.2
1467.01	23824			1478.92	24707			1477.02	28954.6
1467.51	23874.4			1479.52	24648.5			1477.52	29026
1468.01	23924.7			1480.12	24620.1			1478.02	29093.6
1468.51	23970.5			1480.72	24768.5			1478.52	29149.1
1469.01	23961.6			1481.32	24916.9			1479.02	29204.6
1469.51	23952.7			1481.92	24952.3			1479.52	29249.3
1470.01	23943.8			1482.52	24888			1480.02	29196.4
1470.51	23938.5			1483.12	24823.8			1480.52	29143.5
1471.01	23933.4			1483.72	24859.9			1481.02	29090.6
1471.51	23928.3			1484.32	24905			1481.52	29041.3
1472.01	23917.7			1484.92	24921.4			1482.02	28992.2
1472.51	23905.6			1485.53	24871.7			1482.52	28943.1
1473.01	23893.5			1486.13	24821.9			1483.02	28972.7
1473.51	23963.8			1486.73	24807.5			1483.52	29018.9
1474.01	24079.2			1487.33	24809.1			1484.02	29065.1
1474.51	24194.6			1487.93	24804.4			1484.52	29095.3
1475.02	24245.7			1488.53	24738.6			1485.03	29118.9
1475.52	24234.9			1489.13	24672.8			1485.53	29142.5
1476.02	24224			1489.73	24685.6			1486.03	29168.6
1476.52	24177.3			1490.33	24784.3			1486.53	29196.6
1477.02	24070.2			1490.93	24883			1487.03	29224.7
1477.52	23963.1			1491.53	24923.7			1487.53	29259.7
1478.02	23882.3			1492.13	24955.3			1488.03	29303.7
1478.52	23886.8			1492.73	24976.8			1488.53	29347.7
1479.02	23891.2			1493.33	24970.7			1489.03	29372.7
1479.52	23902.9			1493.93	24964.6			1489.53	29352.9
1480.02	23980			1494.53	24912.6			1490.03	29333.1
1480.52	24057.2			1495.14	24836			1490.53	29305.9
1481.02	24134.3			1495.74	24763.5			1491.03	29239.8
1481.52	24087.5			1496.34	24790.5			1491.53	29173.7
1482.02	24035.9			1496.94	24817.4			1492.03	29109.3
1482.52	23984.3			1497.54	24834.2			1492.53	29079.9
1483.02	23956.7			1498.14	24838			1493.03	29050.6
1483.52	23934.2			1498.74	24841.8			1493.53	29021.3
1484.02	23911.8			1499.34	24886.4			1494.03	29137.1
1484.52	23939.1			1499.94	24939.5			1494.53	29267.8
1485.03	23986.9			1500.54	24964.3			1495.04	29398.5
1485.53	24034.7			1501.14	24893.9			1495.54	29413.2
1486.03	24068.4			1501.74	24823.5			1496.04	29393.3
1486.53	24091.3			1502.34	24855.2			1496.54	29373.5
1487.03	24114.3			1502.94	24950.7			1497.04	29348.2
1487.53	24100.6			1503.54	25042.8			1497.54	29320.2
1488.03	24039.4			1504.14	24950.4			1498.04	29292.1
1488.53	23978.2			1504.74	24858			1498.54	29261.1
1489.03	23952.5			1505.35	24825.4			1499.04	29227.3
1489.53	24010.5			1505.95	24875.1			1499.54	29193.5
1490.03	24068.6			1506.55	24924.9			1500.04	29204.5
1490.53	24108.3			1507.15	24934.5			1500.54	29288.5
1491.03	24052.4			1507.75	24934.5			1501.04	29372.6
1491.53	23996.6			1508.35	24957.7			1501.54	29444.8
1492.03	23943.6			1508.95	25068.6			1502.04	29483.7
1492.53	23951.9			1509.55	25179.4			1502.54	29522.6
1493.03	23960.2			1510.15	25194.9			1503.04	29557
1493.53	23968.5			1510.75	25149.7			1503.54	29560.2
1494.03	24035.2			1511.35	25104.6			1504.04	29563.4
1494.53	24107.9			1511.95	25127.5			1504.54	29566.4
1495.04	24180.5			1512.55	25150.6			1505.05	29547.3
1495.54	24154.2			1513.15	25141.7			1505.55	29528.1
1496.04	24098.4			1513.75	25084.7			1506.05	29509
1496.54	24042.6			1514.35	25027.7			1506.55	29487.5
1497.04	23994.5			1514.95	25043.7			1507.05	29465.7
1497.54	23950.5			1515.56	25077.6			1507.55	29443.9
1498.04	23906.5			1516.16	25107.6			1508.05	29430.8
1498.54	23910.3			1516.76	25123			1508.55	29420.5
1499.04	23958.7			1517.36	25138.4			1509.05	29410.3
1499.54	24007.2			1517.96	25109.6			1509.55	29435.1
1500.04	24044.3			1518.56	25052.2			1510.05	29479.7
1500.54	24062.9			1519.16	24994.8			1510.55	29524.3
1501.04	24081.5			1519.76	24932.5			1511.05	29530.1
1501.54	24099.8			1520.36	24870.1			1511.55	29497.4
1502.04	24117			1520.96	24877.7			1512.05	29464.7
1502.54	24134.2			1521.56	24991.6			1512.55	29488.7
1503.04	24152.5			1522.16	25105.6			1513.05	29603.6
1503.54	24178.1			1522.76	25099.5			1513.55	29718.5
1504.04	24203.8			1523.36	25063.4			1514.05	29772.5
1504.54	24229.4			1523.96	25053.3			1514.55	29660.3
1505.05	24250.5			1524.56	25146.5			1515.06	29548.1
1505.55	24271.5			1525.17	25239.6			1515.56	29461.6
1506.05	24292.5			1525.77	25209.4			1516.06	29545.6
1506.55	24268.4			1526.37	25098.6			1516.56	29629.7
1507.05	24237.6			1526.97	24989.1			1517.06	29712.2
1507.55	24206.8			1527.57	25076.1			1517.56	29689.8
1508.05	24216.2			1528.17	25163.1			1518.06	29667.3
1508.55	24238.7			1528.77	25223.6			1518.56	29644.9
1509.05	24261.1			1529.37	25246			1519.06	29684
1509.55	24283.9			1529.97	25268.3			1519.56	29730.2
1510.05	24306.8			1530.57	25293.7			1520.06	29776.4
1510.55	24329.8			1531.17	25319.9			1520.56	29746
1511.05	24314.8			1531.77	25330.3			1521.06	29694
1511.55	24262.2			1532.37	25283			1521.56	29642.1
1512.05	24209.6			1532.97	25235.8			1522.06	29654.2
1512.55	24163.9			1533.57	25247.3			1522.56	29698.8
1513.05	24129.3			1534.17	25292.7			1523.06	29743.4
1513.55	24094.6			1534.77	25334.8			1523.56	29751.7
1514.05	24083.6			1535.38	25290.2			1524.06	29727.3
1514.55	24137.1			1535.98	25245.5			1524.56	29703
1515.06	24190.7			1536.58	25223.9			1525.07	29721.7
1515.56	24237.7			1537.18	25231.6			1525.57	29802.5
1516.06	24240.9			1537.78	25239.3			1526.07	29883.4
1516.56	24244.1			1538.38	25182.1			1526.57	29919
1517.06	24246.7			1538.98	25112.8			1527.07	29845.2
1517.56	24211.4			1539.58	25091.2			1527.57	29771.4
1518.06	24176.2			1540.18	25216.7			1528.07	29728.4
1518.56	24140.9			1540.78	25342.3			1528.57	29829.8
1519.06	24158.5			1541.38	25434.6			1529.07	29931.2
1519.56	24182.3			1541.98	25510			1529.57	30026.7
1520.06	24206			1542.58	25573.4			1530.07	30029.3
1520.56	24241.3			1543.18	25467.2			1530.57	30031.8
1521.06	24279.8			1543.78	25360.9			1531.07	30034.4
1521.56	24318.3			1544.38	25323			1531.57	30004.3
1522.06	24358.3			1544.98	25362.5			1532.07	29972.2
1522.56	24399.1			1545.59	25402.1			1532.57	29940.2
1523.06	24439.9			1546.19	25347.7			1533.07	29955.7
1523.56	24484.9			1546.79	25281.4			1533.57	29981.4
1524.06	24533.7			1547.39	25264.3			1534.07	30007.1
1524.56	24582.4			1547.99	25366.7			1534.57	29963.2
1525.07	24577.3			1548.59	25469.1			1535.08	29890.7
1525.57	24494.5			1549.19	25502.6			1535.58	29818.2
1526.07	24411.8			1549.79	25505.7			1536.08	29848.9
1526.57	24336.9			1550.39	25511.3			1536.58	29951
1527.07	24281.1			1550.99	25535.9			1537.08	30053
1527.57	24225.2			1551.59	25560.5			1537.58	30101.7
1528.07	24182.1			1552.19	25538.9			1538.08	30095.9
1528.57	24198.1			1552.79	25473.8			1538.58	30090.2
1529.07	24214.1			1553.39	25408.7			1539.08	30084.9
1529.57	24230.4			1553.99	25507.4			1539.58	30080.4
1530.07	24249.6			1554.59	25617.5			1540.08	30075.9
1530.57	24268.9			1555.2	25661.2			1540.58	30093.5
1531.07	24288.1			1555.8	25574.4			1541.08	30173.7
1531.57	24347.9			1556.4	25487.6			1541.58	30253.9
1532.07	24410.1			1557	25524.5			1542.08	30307
1532.57	24472.4			1557.6	25601.2			1542.58	30199.2
1533.07	24492.8			1558.2	25668.1			1543.08	30091.4
1533.57	24504.3			1558.8	25688.9			1543.58	29987.7
1534.07	24515.9			1559.4	25709.7			1544.08	30030.3
1534.57	24503.3			1560	25687.6			1544.58	30073
1535.08	24480.9			1560.6	25634.1			1545.09	30115.6
1535.58	24458.4			1561.2	25580.6			1545.59	30112
1536.08	24443.1			1561.8	25667.8			1546.09	30104.9
1536.58	24432.8			1562.4	25755.4			1546.59	30097.9
1537.08	24422.5			1563	25801.7			1547.09	30154.5
1537.58	24436.3			1563.6	25790.1			1547.59	30225.7
1538.08	24474.8			1564.2	25778.6			1548.09	30296.9
1538.58	24513.3			1564.8	25782.8			1548.59	30244.3
1539.08	24538.9			1565.41	25790.6			1549.09	30137.8
1539.58	24543.4			1566.01	25806.3			1549.59	30031.2
1540.08	24547.9			1566.61	25847.4			1550.09	29988.2
1540.58	24553.9			1567.21	25888.4			1550.59	29987.5
1541.08	24564.2			1567.81	25906			1551.09	29986.9
1541.58	24574.4			1568.41	25911.5			1551.59	30019.4
1542.08	24588.1			1569.01	25920.3			1552.09	30087.4
1542.58	24622.1			1569.61	25970.4			1552.59	30155.4
1543.08	24656.1			1570.21	26020.4			1553.09	30207.5
1543.58	24688			1570.81	26077.7			1553.59	30232.1
1544.08	24642.8			1571.41	26142.8			1554.09	30256.6
1544.58	24597.6			1572.01	26207.9			1554.59	30284.6
1545.09	24552.4			1572.61	26247.9			1555.1	30321.8
1545.59	24599.4			1573.21	26285.1			1555.6	30359
1546.09	24653.3			1573.81	26302.1			1556.1	30382.5
1546.59	24707.2			1574.41	26275.7			1556.6	30329.6
1547.09	24679.7			1575.02	26249.4			1557.1	30276.6
1547.59	24633.5			1575.62	26258.4			1557.6	30229.9
1548.09	24587.3			1576.22	26280.1			1558.1	30289.5
1548.59	24634.9			1576.82	26301.7			1558.6	30349.2
1549.09	24723.3			1577.42	26323.4			1559.1	30408.9
1549.59	24811.8			1578.02	26585.3			1559.6	30436.2
1550.09	24802.6			1578.62	26574.1			1560.1	30461.4
1550.59	24728.2			1579.22	26475.5			1560.6	30486.6
1551.09	24653.7			1579.82	26376.9			1561.1	30493.3
1551.59	24653.6			1580.42	26449.8			1561.6	30496.5
1552.09	24733.2			1581.02	26522.2			1562.1	30499.7
1552.59	24812.8			1581.62	26498.3			1562.6	30518.7
1553.09	24868			1582.22	26474.4			1563.1	30543.1
1553.59	24880.9			1582.82	26450.5			1563.6	30567.5
1554.09	24893.8			1583.42	26629.5			1564.1	30598.9
1554.59	24894.1			1584.02	26582.7			1564.6	30634.4
1555.1	24860.1			1584.62	26535.8			1565.11	30669.9
1555.6	24826.1			1585.23	26503.8			1565.61	30670.5
1556.1	24793.5			1585.83	26489.4			1566.11	30640.1
1556.6	24769			1586.43	26475			1566.61	30609.7
1557.1	24744.4			1587.03	26456.5			1567.11	30608.1
1557.6	24725.5			1587.63	26418.7			1567.61	30644.1
1558.1	24803.2			1588.23	26380.9			1568.11	30680
1558.6	24880.8			1588.83	26343.2			1568.61	30712.3
1559.1	24958.4			1589.43	26340			1569.11	30736.9
1559.6	24896			1590.03	26381.9			1569.61	30761.4
1560.1	24824.3			1590.63	26423.9			1570.11	30781.8
1560.6	24752.6			1591.23	26465.9			1570.61	30787.7
1561.1	24849.9			1591.83	26348.1			1571.11	30793.5
1561.6	24979.1			1592.43	26288.2			1571.61	30804.4
1562.1	25108.2			1593.03	26342			1572.11	30852.2
1562.6	25098.2			1593.63	26395.8			1572.61	30900
1563.1	25040.5			1594.23	26368.6			1573.11	30949.5
1563.6	24982.7			1594.83	26321.3			1573.61	31060.5
1564.1	24983.1			1595.44	26267			1574.11	31171.5
1564.6	25018			1596.04	26188			1574.61	31282.5
1565.11	25052.9			1596.64	26108.9			1575.12	31315.5
1565.61	25084.3			1597.24	26088.5			1575.62	31340.7
1566.11	25112.7			1597.84	26100.9			1576.12	31365.8
1566.61	25141.1			1598.44	26114.8			1576.62	31405.2
1567.11	25182.8			1599.04	26145.8			1577.12	31447.8
1567.61	25241.9			1599.64	26176.8			1577.62	31490.4
1568.11	25300.9			1600.24	26181.7			1578.12	31433.2
1568.61	25330.4			1600.84	26160			1578.62	31336.4
1569.11	25296.2			1601.44	26138.3			1579.12	31239.5
1569.61	25261.9			1602.04	26144.3			1579.62	31259.3
1570.11	25240.4			1602.64	26152.9			1580.12	31351
1570.61	25263.6			1603.24	26140			1580.62	31442.7
1571.11	25286.8			1603.84	26087.3			1581.12	31409.4
1571.61	25318			1604.44	26034.6			1581.62	31261.5
1572.11	25405.9			1605.05	26010.5			1582.12	31113.6
1572.61	25493.7			1605.65	25994.9			1582.62	31013.5
1573.11	25578.4			1606.25	25988.2			1583.12	30978
1573.61	25547			1606.85	26016.1			1583.62	30942.4
1574.11	25515.5			1607.45	26044			1584.12	30940.6
1574.61	25484.1			1608.05	26030.1			1584.62	31007.7
1575.12	25574.6			1608.65	25991.1			1585.13	31074.9
1575.62	25677.3			1609.25	25955.7			1585.63	31131.8
1576.12	25780			1609.85	25975			1586.13	31154.4
1576.62	25773.5			1610.45	25994.4			1586.63	31177
1577.12	25741.9			1611.05	25978.3			1587.13	31178.4
1577.62	25710.2			1611.65	25923.7			1587.63	31042.8
1578.12	25646.2			1612.25	25869.1			1588.13	30907.1
1578.62	25569.4			1612.85	25880.9			1588.63	30777.6
1579.12	25492.5			1613.45	25898.8			1589.13	30806.7
1579.62	25489.6			1614.05	25903.1			1589.63	30835.8
1580.12	25532.2			1614.65	25882.2			1590.13	30864.8
1580.62	25574.8			1615.26	25861.3			1590.63	30814
1581.12	25632.6			1615.86	25801.7			1591.13	30758.1
1581.62	25704.3			1616.46	25730.8			1591.63	30702.2
1582.12	25776			1617.06	25656.9			1592.13	30637.1
1582.62	25790.3			1617.66	25571.8			1592.63	30570.6
1583.12	25727.1			1618.26	25486.8			1593.13	30504.1
1583.62	25663.8			1618.86	25421.9			1593.63	30540
1584.12	25642.4			1619.46	25368.1			1594.13	30607.2
1584.62	25707			1620.06	25324.6			1594.63	30674.4
1585.13	25771.6			1620.66	25402.1			1595.14	30725.5
1585.63	25810.2			1621.26	25479.6			1595.64	30768.8
1586.13	25762.4			1621.86	25479.2			1596.14	30812.1
1586.63	25714.6			1622.46	25400.5			1596.64	30802.6
1587.13	25675.5			1623.06	25321.7			1597.14	30753.9
1587.63	25692.3			1623.66	25242.9			1597.64	30705.1
1588.13	25709.1			1624.26	25164.1			1598.14	30668.1
1588.63	25726.4			1624.86	25227.7			1598.64	30642.9
1589.13	25758.7			1625.47	25533.8			1599.14	30617.7
1589.63	25791			1626.07	25129.7			1599.64	30594.8
1590.13	25823.3			1626.67	25007.2			1600.14	30575.5
1590.63	25756.8			1627.27	24965.8			1600.64	30556.1
1591.13	25684			1627.87	24939.2			1601.14	30541.6
1591.63	25611.2			1628.47	24958.7			1601.64	30538.3
1592.13	25592.9			1629.07	24978.2			1602.14	30535.1
1592.63	25583.2			1629.67	24968.1			1602.64	30522.1
1593.13	25573.5			1630.27	24943.9			1603.14	30475.6
1593.63	25577.2			1630.87	24924.6			1603.64	30429.1
1594.13	25584.9			1631.47	24943.3			1604.14	30395.1
1594.63	25592.7			1632.07	24962			1604.64	30446.1
1595.14	25622			1632.67	24886.9			1605.15	30497.1
1595.64	25662.1			1633.27	24734.8			1605.65	30544.5
1596.14	25702.1			1633.87	24582.7			1606.15	30478.9
1596.64	25733.4			1634.47	24632			1606.65	30413.2
1597.14	25758.1			1635.08	24684.2			1607.15	30347.6
1597.64	25782.8			1635.68	24683.6			1607.65	30364.9
1598.14	25750.7			1636.28	24610.3			1608.15	30386.2
1598.64	25661			1636.88	24537			1608.65	30407.5
1599.14	25571.2			1637.48	24505.8			1609.15	30403.3
1599.64	25530.9			1638.08	24481.6			1609.65	30394.9
1600.14	25565.1			1638.68	24483.4			1610.15	30386.4
1600.64	25599.3			1639.28	24548.2			1610.65	30368.9
1601.14	25589.7			1639.88	24612.9			1611.15	30348.9
1601.64	25478.5			1640.48	24519.5			1611.65	30328.9
1602.14	25367.4			1641.08	24367.1			1612.15	30260.4
1602.64	25308.4			1641.68	24252.2			1612.65	30169.4
1603.14	25429.2			1642.28	24306.1			1613.15	30078.4
1603.64	25549.9			1642.88	24359.9			1613.65	30057.8
1604.14	25659.9			1643.48	24344.4			1614.15	30083
1604.64	25696			1644.08	24285.9			1614.65	30108.2
1605.15	25732.2			1644.68	24230.2			1615.16	30111.3
1605.65	25765			1645.29	24224.7			1615.66	30093.1
1606.15	25694.2			1645.89	24219.3			1616.16	30074.9
1606.65	25623.3			1646.49	24219.9			1616.66	30038.1
1607.15	25552.5			1647.09	24226.9			1617.16	29977
1607.65	25536.3			1647.69	24234			1617.66	29915.9
1608.15	25522.7			1648.29	24214.1			1618.16	29873.1
1608.65	25509.2			1648.89	24192.2			1618.66	29863.4
1609.15	25522.3			1649.49	24195.6			1619.16	29853.7
1609.65	25539.8			1650.09	24240.8			1619.66	29851.6
1610.15	25557.4			1650.69	24286			1620.16	29871.1
1610.65	25476.6			1651.29	24257.7			1620.66	29890.6
1611.15	25368.1			1651.89	24212.4			1621.16	29888.2
1611.65	25259.6			1652.49	24159.7			1621.66	29787.5
1612.15	25242.6			1653.09	24084.3			1622.16	29686.7
1612.65	25267.9			1653.69	24008.9			1622.66	29600.4
1613.15	25293.3			1654.29	24014.9			1623.16	29636.8
1613.65	25242.5			1654.89	24055.5			1623.66	29673.2
1614.15	25142.4			1655.5	24080.1			1624.16	29707.8
1614.65	25042.3			1656.1	24004.7			1624.66	29680
1615.16	25023.4			1656.7	23929.3			1625.17	29652.2
1615.66	25082.5			1657.3	23911.8			1625.67	29624.5
1616.16	25141.7			1657.9	23934.5			1626.17	29548.7
1616.66	25170.5			1658.5	23956.4			1626.67	29469.4
1617.16	25159.4			1659.1	23953.3			1627.17	29390.1
1617.66	25148.4			1659.7	23950.1			1627.67	29393
1618.16	25135			1660.3	23941.8			1628.17	29409.9
1618.66	25117.6			1660.9	23927.7			1628.67	29426.8
1619.16	25100.2			1661.5	23913.7			1629.17	29367.9
1619.66	25067.9			1662.1	23884.5			1629.67	29287.3
1620.16	24993.1			1662.7	23853.8			1630.17	29206.7
1620.66	24918.4			1663.3	23810.3			1630.67	29233.1
1621.16	24845.6			1663.9	23744.3			1631.17	29305.3
1621.66	24781.9			1664.5	23678.4			1631.67	29377.4
1622.16	24718.2			1665.11	23755.4			1632.17	29369.7
1622.66	24669			1665.71	23863.8			1632.67	29313.8
1623.16	24742.4			1666.31	23920.6			1633.17	29257.9
1623.66	24815.9			1666.91	23827.2			1633.67	29231.1
1624.16	24887			1667.51	23733.7			1634.17	29228.5
1624.66	24877.9			1668.11	23719.8			1634.67	29225.9
1625.17	24868.9			1668.71	23738.7			1635.18	29209
1625.67	24859.9			1669.31	23745.8			1635.68	29175.8
1626.17	24835			1669.91	23692			1636.18	29142.7
1626.67	24809			1670.51	23638.2			1636.68	29100.1
1627.17	24783			1671.11	23601			1637.18	29042.9
1627.67	24768.1			1671.71	23575.1			1637.68	28985.7
1628.17	24755.1			1672.31	23557.1			1638.18	28954.8
1628.67	24742.1			1672.91	23692.2			1638.68	28980.8
1629.17	24718.5			1673.51	23827.2			1639.18	29006.8
1629.67	24691.9			1674.11	23842.5			1639.68	29016.3
1630.17	24665.2			1674.71	23738.8			1640.18	28973.4
1630.67	24614.4			1675.32	23635.2			1640.68	28930.5
1631.17	24553.3			1675.92	23548.8			1641.18	28891.1
1631.67	24492.2			1676.52	23463.2			1641.68	28869.6
1632.17	24455.5			1677.12	23429.6			1642.18	28848.2
1632.67	24433.4			1677.72	23471.7			1642.68	28827.4
1633.17	24411.3			1678.32	23513.9			1643.18	28813.7
1633.67	24364.6			1678.92	23498			1643.68	28800.1
1634.17	24297.7			1679.52	23471.3			1644.18	28786.4
1634.67	24230.7			1680.12	23452			1644.68	28768.1
1635.18	24198.6			1680.72	23450.4			1645.19	28749.8
1635.68	24205.7			1681.32	23448.9			1645.69	28731.5
1636.18	24212.9			1681.92	23463.7			1646.19	28746.6
1636.68	24212.9			1682.52	23484.2			1646.69	28763.5
1637.18	24201.8			1683.12	23495.1			1647.19	28780.4
1637.68	24190.8			1683.72	23468.4			1647.69	28766.6
1638.18	24174.4			1684.32	23441.7			1648.19	28748.4
1638.68	24146.5			1684.92	23383.3			1648.69	28730.2
1639.18	24118.5			1685.53	23307.9			1649.19	28708.9
1639.68	24083.1			1686.13	23241			1649.69	28686.8
1640.18	24023.9			1686.73	23245.7			1650.19	28664.7
1640.68	23964.8			1687.33	23250.4			1650.69	28650.6
1641.18	23916.9			1687.93	23253.4			1651.19	28639.5
1641.68	23927.3			1688.53	23254.9			1651.69	28628.5
1642.18	23937.7			1689.13	23257.3			1652.19	28641.4
1642.68	23944.7			1689.73	23334.2			1652.69	28667.6
1643.18	23915.5			1690.33	23411.2			1653.19	28693.7
1643.68	23886.2			1690.93	23414.4			1653.69	28702.7
1644.18	23856.5			1691.53	23332.2			1654.19	28699.4
1644.68	23766.9			1692.13	23250			1654.69	28696.2
1645.19	23677.2			1692.73	23218.9			1655.2	28451.5
1645.69	23587.6			1693.33	23191.4			1655.7	28466.8
1646.19	23582			1693.93	23174.8			1656.2	28495.7
1646.69	23580.7			1694.53	23175.6			1656.7	28524.6
1647.19	23579.4			1695.14	23176.3			1657.2	28553.6
1647.69	23625.3			1695.74	23206.7			1657.7	28582.5
1648.19	23677.9			1696.34	23242.8			1658.2	28573.7
1648.69	23730.6			1696.94	23261			1658.7	28502.2
1649.19	23740.2			1697.54	23235.1			1659.2	28430.7
1649.69	23738.9			1698.14	23209.1			1659.7	28361.5
1650.19	23737.6			1698.74	23183.1			1660.2	28297.8
1650.69	23700.2			1699.34	23157			1660.7	28318.3
1651.19	23648.9			1699.94	23119.7			1661.2	28344
1651.69	23597.5			1700.54	23040.4			1661.7	28369.6
1652.19	23601.1			1701.14	22961.1			1662.2	28395.2
1652.69	23635.2			1701.74	22983.5			1662.7	28395.9
1653.19	23669.2			1702.34	23057.3			1663.2	28270.7
1653.69	23672.2			1702.94	23125.6			1663.7	28145.5
1654.19	23653.3			1703.54	23152.5			1664.2	28201.5
1654.69	23634.5			1704.14	23179.4			1664.7	28266.6
1655.2	23599.7			1704.74	23160.1			1665.21	28331.6
1655.7	23549.7			1705.35	23108.3			1665.71	28393.2
1656.2	23499.6			1705.95	23056.8			1666.21	28348.7
1656.7	23454			1706.55	23012.8			1666.71	28304.2
1657.2	23414			1707.15	22968.8			1667.21	28259.7
1657.7	23374.1			1707.75	22960.8			1667.71	28282.8
1658.2	23358.8			1708.35	22990.1			1668.21	28307.6
1658.7	23384.1			1708.95	23019.3			1668.71	28332.5
1659.2	23409.5			1709.55	23019			1669.21	28316.1
1659.7	23434.7			1710.15	23017.4			1669.71	28295.9
1660.2	23459.5			1710.75	23009.3			1670.21	28275.8
1660.7	23484.4			1711.35	22991.9			1670.71	28256.1
1661.2	23496.3			1711.95	22974.5			1671.21	28236.4
1661.7	23467.7			1712.55	22979.2			1671.71	28216.8
1662.2	23439.1			1713.15	22986.8			1672.21	28158.2
1662.7	23410.6			1713.75	22990.6			1672.71	28088.9
1663.2	23382.5			1714.35	22987.8			1673.21	28019.5
1663.7	23354.3			1714.95	22985			1673.71	28011.4
1664.2	23326.5			1715.56	22989.1			1674.21	28026.4
1664.7	23301.1			1716.16	22994.9			1674.71	28041.3
1665.21	23275.8			1716.76	23000.7			1675.22	28073.8
1665.71	23251.3			1717.36	23006.5			1675.72	28115.6
1666.21	23251.9			1717.96	23012.3			1676.22	28157.5
1666.71	23252.6			1718.56	22923.9			1676.72	28178.1
1667.21	23253.2			1719.16	22861			1677.22	28183.9
1667.71	23235.4			1719.76	22908.2			1677.72	28189.8
1668.21	23217.1			1720.36	22955.4			1678.22	28164.2
1668.71	23198.7			1720.96	22997.5			1678.72	28111.2
1669.21	23176.4			1721.56	22999.5			1679.22	28058.2
1669.71	23153.6			1722.16	23001.5			1679.72	28045
1670.21	23130.9			1722.76	23069.5			1680.22	28075.1
1670.71	23086.5			1723.36	23086.8			1680.72	28105.2
1671.21	23038.1			1723.96	23067.9			1681.22	28018.3
1671.71	22989.7			1724.56	23049			1681.72	27771.2
1672.21	23040.2			1725.17	23033.7			1682.22	27832.7
1672.71	23118.1			1725.77	23021			1682.72	27880.1
1673.21	23196			1726.37	23008.3			1683.22	27849.8
1673.71	23189.4			1726.97	23030.4			1683.72	27819.6
1674.21	23151			1727.57	23057.1			1684.22	27789.3
1674.71	23112.7			1728.17	23068.2			1684.72	27759
1675.22	23058.8			1728.77	23051.9			1685.23	27728.7
1675.72	22996.7			1729.37	23035.6			1685.73	28103.6
1676.22	22934.5			1729.97	23019.3			1686.23	28082.4
1676.72	22923.2			1730.57	23076.6			1686.73	28061.1
1677.22	22946.8			1731.17	23109.2			1687.23	28039.9
1677.72	22970.3			1731.77	23098.9			1687.73	28018.6
1678.22	22938.5			1732.37	23088.6			1688.23	27997.3
1678.72	22858.6			1732.97	23204.1			1688.73	27967.7
1679.22	22778.8			1733.57	23315			1689.23	27875.5
1679.72	22756.7			1734.17	23190.8			1689.73	27783.2
1680.22	22797.2			1734.77	23199.3			1690.23	27696.5
1680.72	22837.8			1735.38	23207.8			1690.73	27695.2
1681.22	22895.3			1735.98	23216.3			1691.23	27693.9
1681.72	22975.9			1736.58	23224.8			1691.73	27692.8
1682.22	23056.5			1737.18	23233.4			1692.23	27751.6
1682.72	23085.1			1737.78	23241.9			1692.73	27810.5
1683.22	23015.1			1738.38	23250.4			1693.23	27869.4
1683.72	22945.1			1738.98	23258.9			1693.73	27808.8
1684.22	22884.5			1739.58	23197.6			1694.23	27741.4
1684.72	22847.2			1740.18	23180.5			1694.73	27674
1685.23	22809.9			1740.78	23195.6			1695.24	27654.8
1685.73	22780.6			1741.38	23210.6			1695.74	27641.7
1686.23	22778			1741.98	23230.7			1696.24	27628.5
1686.73	22775.4			1742.58	23279.2			1696.74	27651.7
1687.23	22769.2			1743.18	23327.7			1697.24	27681.1
1687.73	22746.3			1743.78	23340.8			1697.74	27710.5
1688.23	22723.4			1744.38	23350.4			1698.24	27683.8
1688.73	22703.9			1744.98	23360.1			1698.74	27642.5
1689.23	22709.8			1745.59	23369.8			1699.24	27601.3
1689.73	22715.7			1746.19	23477.1			1699.74	27619.1
1690.23	22724.4			1746.79	23527.4			1700.24	27657.7
1690.73	22777.4			1747.39	23460.4			1700.74	27696.3
1691.23	22830.4			1747.99	23393.4			1701.24	27684.5
1691.73	22883.1			1748.59	23344.6			1701.74	27649.2
1692.23	22847.8			1749.19	23336.3			1702.24	27613.8
1692.73	22812.5			1749.79	23328			1702.74	27583.3
1693.23	22777.1			1750.39	23319.7			1703.24	27564.9
1693.73	22764.1			1750.99	23311.4			1703.74	27546.4
1694.23	22752.3			1751.59	23303.1			1704.24	27548.5
1694.73	22740.5			1752.19	23294.8			1704.74	27565.5
1695.24	22742.2			1752.79	23378.5			1705.25	27582.6
1695.74	22745.5			1753.39	23380.9			1705.75	27579.4
1696.24	22748.7			1753.99	23354			1706.25	27558.5
1696.74	22648.8			1754.59	23360			1706.75	27537.6
1697.24	22531.1			1755.2	23382			1707.25	27524.6
1697.74	22413.3			1755.8	23403.9			1707.75	27507.4
1698.24	22418.9			1756.4	23392.8			1708.25	27489.3
1698.74	22456.2			1757	23347			1708.75	27496.7
1699.24	22493.5			1757.6	23354.1			1709.25	27504.1
1699.74	22529.8			1758.2	23394.8			1709.75	27511.5
1700.24	22565.8			1758.8	23435.5			1710.25	27518.8
1700.74	22601.8			1759.4	23455.2			1710.75	27526.2
1701.24	22586.5			1760	23408.3			1711.25	27533.6
1701.74	22547.2			1760.6	23373.5			1711.75	27547.9
1702.24	22508			1761.2	23396.3			1712.25	27572.3
1702.74	22510.1			1761.8	23419.1			1712.75	27579
1703.24	22537.1			1762.4	23324.6			1713.25	27585.7
1703.74	22564.1			1763	23219.3			1713.75	27591.2
1704.24	22571.8			1763.6	23240.7			1714.25	27579
1704.74	22565.9			1764.2	23262.1			1714.75	27566.8
1705.25	22560			1764.8	23283.6			1715.26	27554.6
1705.75	22533.3			1765.41	23305			1715.76	27542.4
1706.25	22488.1			1766.01	23401			1716.26	27531.8
1706.75	22443			1766.61	23352.1			1716.76	27527.9
1707.25	22448			1767.21	23303.3			1717.26	27524
1707.75	22508.5			1767.81	23261.5			1717.76	27530
1708.25	22569.1			1768.41	23306.9			1718.26	27600
1708.75	22582.1			1769.01	23352.2			1718.76	27670
1709.25	22533.7			1769.61	23356.5			1719.26	27436.7
1709.75	22485.2			1770.21	23357.5			1719.76	27457.4
1710.25	22422.7			1770.81	23358.5			1720.26	27478.1
1710.75	22337.3			1771.41	23359.5			1720.76	27498.7
1711.25	22324.9			1772.01	23360.6			1721.26	27519.4
1711.75	22363.2			1772.61	23310.7			1721.76	27536.2
1712.25	22401.5			1773.21	23210.1			1722.26	27541.9
1712.75	22439.9			1773.81	23240.7			1722.76	27547.5
1713.25	22458.8			1774.41	23267.3			1723.26	27553.2
1713.75	22429.4			1775.02	23252.2			1723.76	27558.8
1714.25	22399.9			1775.62	23302.2			1724.26	27564.5
1714.75	22380.7			1776.22	23425.7			1724.76	27570.1
1715.26	22395.9			1776.82	23319.5			1725.27	27575.8
1715.76	22411			1777.42	23208.3			1725.77	27603.7
1716.26	22419.5			1778.02	23259.9			1726.27	27674.1
1716.76	22399.8			1778.62	23311.4			1726.77	27694.2
1717.26	22380.2			1779.22	23287			1727.27	27714.4
1717.76	22359.5			1779.82	23279.4			1727.77	27728.7
1718.26	22331.8			1780.42	23282.3			1728.27	27721.3
1718.76	22304.2			1781.02	23285.1			1728.77	27713.9
1719.26	22281.8			1781.62	23287.9			1729.27	27706.6
1719.76	22308			1782.22	23289.8			1729.77	27690.7
1720.26	22334.2			1782.82	23243.7			1730.27	27674.9
1720.76	22359.2			1783.42	23197.5			1730.77	27659
1721.26	22358			1784.02	23139.4			1731.27	27643.2
1721.76	22356.9			1784.62	23079.4			1731.77	27872.7
1722.26	22359.4			1785.23	23019.3			1732.27	27874.2
1722.76	22362.6			1785.83	23032.8			1732.77	27875.7
1723.26	22365.9			1786.43	23112.2			1733.27	27877.2
1723.76	22369.1			1787.03	23191.6			1733.77	27878.6
1724.26	22329.1			1787.63	23240.2			1734.27	27880.8
1724.76	22287.6			1788.23	23202.7			1734.77	27884.5
1725.27	22246.1			1788.83	23165.2			1735.28	27888.1
1725.77	22309			1789.43	23133.7			1735.78	27879.5
1726.27	22379.6			1790.03	23151.3			1736.28	27844
1726.77	22450.3			1790.63	23168.8			1736.78	27808.4
1727.27	22465			1791.23	23186.3			1737.28	27772.8
1727.77	22471.6			1791.83	23203.9			1737.78	27737.2
1728.27	22478.2			1792.43	23206.6			1738.28	27742.7
1728.77	22437.9			1793.03	23178.4			1738.78	27761.8
1729.27	22388.5			1793.63	23150.2			1739.28	27780.9
1729.77	22339.1			1794.23	23122			1739.78	27863.4
1730.27	22330.3			1794.83	23116.4			1740.28	27971.4
1730.77	22331.6			1795.44	23055.5			1740.78	28022
1731.27	22332.9			1796.04	23075.6			1741.28	27936.4
1731.77	22322.8			1796.64	23095.7			1741.78	27850.8
1732.27	22309			1797.24	23115			1742.28	27765.2
1732.77	22295.3			1797.84	23132			1742.78	27778.1
1733.27	22298.2			1798.44	23149			1743.28	27846.5
1733.77	22308.1			1799.04	23166			1743.78	27914.9
1734.27	22318			1799.64	23175			1744.28	27983.4
1734.77	22305.8			1800.24	23148.2			1744.78	28051.8
1735.28	22282.8			1800.84	23121.3			1745.29	27884
1735.78	22259.7			1801.44	23094.5			1745.79	27825
1736.28	22294.9			1802.04	23067.6			1746.29	28154
1736.78	22364.1			1802.64	23040.8			1746.79	28340.6
1737.28	22433.2			1803.24	23013.9			1747.29	28248.9
1737.78	22436.9			1803.84	22987.1			1747.79	28157.2
1738.28	22396.1			1804.44	23026.9			1748.29	28065.5
1738.78	22355.3			1805.05	23067.3			1748.79	27973.8
1739.28	22343.5			1805.65	23098.5			1749.29	27882.2
1739.78	22354.7			1806.25	23112.2			1749.79	27790.5
1740.28	22365.9			1806.85	23125.8			1750.29	28008.8
1740.78	22388			1807.45	23107.1			1750.79	28120.9
1741.28	22420.3			1808.05	23027.9			1751.29	28082
1741.78	22452.6			1808.65	23023.6			1751.79	28043.2
1742.28	22460.9			1809.25	23057.8			1752.29	28004.4
1742.78	22443.8			1809.85	23092.1			1752.79	27965.6
1743.28	22426.7			1810.45	23108.8			1753.29	28000.6
1743.78	22359.1			1811.05	23108			1753.79	28072.5
1744.28	22295.4			1811.65	23107.2			1754.29	28082
1744.78	22301.4			1812.25	23100.8			1754.79	28091.5
1745.29	22307.4			1812.85	23094.3			1755.3	28101.1
1745.79	22313.5			1813.45	23036			1755.8	28110.6
1746.29	22319.5			1814.05	23024			1756.3	28120.1
1746.79	22320.8			1814.65	23012			1756.8	28008.2
1747.29	22314.1			1815.26	23008.3			1757.3	27981
1747.79	22309			1815.86	23112.8			1757.8	27953.8
1748.29	22319.5			1816.46	23159.3			1758.3	27926.7
1748.79	22330.1			1817.06	23137.9			1758.8	27899.5
1749.29	22340.6			1817.66	23116.5			1759.3	28000.5
1749.79	22350.5			1818.26	23095.1			1759.8	28328.2
1750.29	22359.6			1818.86	23073.8			1760.3	28279.8
1750.79	22356.6			1819.46	23054			1760.8	28231.4
1751.29	22349.4			1820.06	23058.3			1761.3	28183
1751.79	22342.3			1820.66	23065			1761.8	28134.6
1752.29	22335.1			1821.26	23081.2			1762.3	28086.2
1752.79	22327.9			1821.86	23097.3			1762.8	28037.8
1753.29	22322.8			1822.46	23113.5			1763.3	27989.4
1753.79	22410.1			1823.06	23129.7			1763.8	27923.7
1754.29	22465.4			1823.66	23074			1764.3	27949.5
1754.79	22398.9			1824.26	22978.1			1764.8	28003.8
1755.3	22332.3			1824.86	22997.4			1765.31	28058.2
1755.8	22287.4			1825.47	23016.7			1765.81	28119.9
1756.3	22346.7			1826.07	23036			1766.31	28140.6
1756.8	22405.9			1826.67	23056.6			1766.81	28107.1
1757.3	22447.6			1827.27	23077.5			1767.31	28073.7
1757.8	22375.6			1827.87	23098.3			1767.81	28040.2
1758.3	22303.7			1828.47	23082.7			1768.31	28006.8
1758.8	22231.7			1829.07	23038.7			1768.81	27973.3
1759.3	22284.2			1829.67	22994.6			1769.31	27957.4
1759.8	22355.6			1830.27	23006.7			1769.81	27971.2
1760.3	22423.3			1830.87	23019.4			1770.31	28023.5
1760.8	22448.3			1831.47	23032			1770.81	28075.8
1761.3	22473.3			1832.07	23037.3			1771.31	28086.5
1761.8	22493.1			1832.67	23026.2			1771.81	28060
1762.3	22398.8			1833.27	23012.9			1772.31	28033.5
1762.8	22304.4			1833.87	22999.3			1772.81	28007.1
1763.3	22322.3			1834.47	22984.7			1773.31	27980.7
1763.8	22363.1			1835.08	22968.8			1773.81	27972
1764.3	22404			1835.68	22952.9			1774.31	28012.5
1764.8	22444.8			1836.28	22988.4			1774.81	28052.9
1765.31	22378.3			1836.88	23030			1775.32	28093.4
1765.81	22310.7			1837.48	23036.8			1775.82	28087.3
1766.31	22243.1			1838.08	22990.4			1776.32	28022.4
1766.81	22288.7			1838.68	22943.9			1776.82	27960.6
1767.31	22337.6			1839.28	22988.9			1777.32	27990.9
1767.81	22386.4			1839.88	23044.2			1777.82	28021.8
1768.31	22433.6			1840.48	23059.7			1778.32	28052.9
1768.81	22422.6			1841.08	22996.5			1778.82	28084
1769.31	22411.6			1841.68	22933.3			1779.32	28097.4
1769.81	22400.5			1842.28	22927.2			1779.82	27919
1770.31	22389.5			1842.88	22927.2			1780.32	27864.1
1770.81	22303.1			1843.48	22947.1			1780.82	27879.1
1771.31	22273.1			1844.08	22996.2			1781.32	27894
1771.81	22311.6			1844.68	23045.3			1781.82	27908.9
1772.31	22350			1845.29	23077.5			1782.32	27923.9
1772.81	22364.3			1845.89	23030.5			1782.82	27938.8
1773.31	22374.9			1846.49	22994.4			1783.32	27731.6
1773.81	22385.4			1847.09	23010.7			1783.82	27856.6
1774.31	22376.8			1847.69	23027			1784.32	27981.7
1774.81	22364.1			1848.29	23043.3			1784.82	28078
1775.32	22351.5			1848.89	23059.6			1785.33	28050.9
1775.82	22338.8			1849.49	23004.7			1785.83	28023.9
1776.32	22326.2			1850.09	22947.9			1786.33	27996.9
1776.82	22452.6			1850.69	22942.7			1786.83	27969.9
1777.32	22465.3			1851.29	22937.5			1787.33	27993.9
1777.82	22444.8			1851.89	22932.3			1787.83	28041.8
1778.32	22424.2			1852.49	22980.5			1788.33	28089.6
1778.82	22408.2			1853.09	23107.5			1788.83	27982.7
1779.32	22393.6			1853.69	23100.7			1789.33	27807.4
1779.82	22379			1854.29	23090.4			1789.83	27801.4
1780.32	22381.6			1854.89	23080			1790.33	27809.1
1780.82	22390.1			1855.5	22912.2			1790.83	27816.8
1781.32	22398.7			1856.1	22928.6			1791.33	27824.5
1781.82	22413.8			1856.7	22945			1791.83	27831.9
1782.32	22431.7			1857.3	22961.4			1792.33	27839
1782.82	22449.6			1857.9	22977.8			1792.83	27846.2
1783.32	22419			1858.5	22977			1793.33	27853.4
1783.82	22366.3			1859.1	22953.2			1793.83	27860.5
1784.32	22327.7			1859.7	22989			1794.33	27870.3
1784.82	22307.8			1860.3	23148.8			1794.83	27880.6
1785.33	22288			1860.9	23016.1			1795.34	27891
1785.83	22268.1			1861.5	22955.9			1795.84	27901.3
1786.33	22294.1			1862.1	22989.8			1796.34	27911.7
1786.83	22344.5			1862.7	23023.6			1796.84	27922
1787.33	22394.8			1863.3	23051			1797.34	27852.4
1787.83	22409.1			1863.9	23078			1797.84	27655.8
1788.33	22402.5			1864.5	23105			1798.34	27510.9
1788.83	22395.9			1865.11	23132			1798.84	27552.8
1789.33	22383.7			1865.71	22976.5			1799.34	27594.8
1789.83	22367.8			1866.31	22991.1			1799.84	27636.8
1790.33	22351.9			1866.91	23032.8			1800.34	27678.7
1790.83	22278.3			1867.51	23065.8			1800.84	27720.7
1791.33	22292.5			1868.11	23088.9			1801.34	27762.6
1791.83	22312			1868.71	23111.9			1801.84	27921
1792.33	22331.5			1869.31	23135			1802.34	27778.2
1792.83	22350.9			1869.91	23115.2			1802.84	27729.2
1793.33	22370.4			1870.51	23084.4			1803.34	27760
1793.83	22393.4			1871.11	23095.5			1803.84	27790.7
1794.33	22419.2			1871.71	23149.2			1804.34	27821.4
1794.83	22445.1			1872.31	23158			1804.84	27852.2
1795.34	22441.1			1872.91	23166.8			1805.35	27483.4
1795.84	22410.6			1873.51	23175.6			1805.85	27598.7
1796.34	22380.1			1874.11	23184.4			1806.35	27707.6
1796.84	22377.4			1874.71	23188.6			1806.85	27715.6
1797.34	22401.1			1875.32	23014.3			1807.35	27723.5
1797.84	22380.1			1875.92	23097			1807.85	27731.5
1798.34	22335			1876.52	23179.6			1808.35	27739.4
1798.84	22289.9			1877.12	23159.4			1808.85	27747.3
1799.34	22244.7			1877.72	23108.2			1809.35	27755.3
1799.84	22224.1			1878.32	23073.2			1809.85	27763.2
1800.34	22230.1			1878.92	23038.2			1810.35	27734.3
1800.84	22236			1879.52	23003.3			1810.85	27674.9
1801.34	22249.4			1880.12	23039.2			1811.35	27619.2
1801.84	22271.4			1880.72	23225.3			1811.85	27563.6
1802.34	22293.5			1881.32	23168.5			1812.35	27592.4
1802.84	22301.8			1881.92	23111.6			1812.85	27673.2
1803.34	22294.6			1882.52	23122.1			1813.35	27754.1
1803.84	22287.3			1883.12	23183.4			1813.85	27690
1804.34	22410.8			1883.72	23231.7			1814.35	27529.9
1804.84	22383.4			1884.32	23147.6			1814.85	27530
1805.35	22355.9			1884.92	23063.5			1815.36	27575.8
1805.85	22328.5			1885.53	23055.4			1815.86	27621.6
1806.35	22301			1886.13	23099.8			1816.36	27667.4
1806.85	22274.1			1886.73	23105.1			1816.86	27666.3
1807.35	22252.2			1887.33	22975.7			1817.36	27632.3
1807.85	22230.3			1887.93	23043.1			1817.86	27598.3
1808.35	22208.4			1888.53	23110.5			1818.36	27571
1808.85	22224.1			1889.13	23177.9			1818.86	27548.5
1809.35	22296.8			1889.73	23208.4			1819.36	27525.9
1809.85	22369.6			1890.33	23029.3			1819.86	27569.4
1810.35	22442.3			1890.93	23047.5			1820.36	27625.7
1810.85	22371			1891.53	23087.5			1820.86	27602.8
1811.35	22274.7			1892.13	23124.6			1821.36	27580
1811.85	22259.5			1892.73	23161.6			1821.86	27557.2
1812.35	22375.1			1893.33	23198.7			1822.36	27534.4
1812.85	22313.6			1893.93	23235.7			1822.86	27520.6
1813.35	22229.1			1894.53	23203.2			1823.36	27513.9
1813.85	22234			1895.14	23139.5			1823.86	27507.2
1814.35	22239			1895.74	23084.3			1824.36	27640.7
1814.85	22244			1896.34	23061.2			1824.86	27602.4
1815.36	22248.9			1896.94	23038.1			1825.37	27564
1815.86	22253.9			1897.54	23015			1825.87	27525.7
1816.36	22258.9			1898.14	23116.2			1826.37	27487.4
1816.86	22263.9			1898.74	23209			1826.87	27449
1817.36	22316.7			1899.34	23159.8			1827.37	27410.7
1817.86	22373.5			1899.94	23110.6			1827.87	27477.7
1818.36	22430.3			1900.54	23061.4			1828.37	27574.8
1818.86	22403.3							1828.87	27627.2
1819.36	22366.3							1829.37	27643.2
1819.86	22329.3							1829.87	27659.2
1820.36	22292.3							1830.37	27630.3
1820.86	22263.8							1830.87	27565.3
1821.36	22287.6							1831.37	27500.3
1821.86	22335							1831.87	27490.2
1822.36	22373.1							1832.37	27527
1822.86	22347.5							1832.87	27563.9
1823.36	22321.8							1833.37	27600.8
1823.86	22296.2							1833.87	27622
1824.36	22270.6							1834.37	27619.5
1824.86	22244.9							1834.87	27626.3
1825.37	22395.3							1835.38	27641
1825.87	22404							1835.88	27655.7
1826.37	22356.7							1836.38	27621.2
1826.87	22313.8							1836.88	27546
1827.37	22281.8							1837.38	27519.1
1827.87	22249.8							1837.88	27538
1828.37	22231.8							1838.38	27556.8
1828.87	22214.6							1838.88	27575.7
1829.37	22197.3							1839.38	27594.6
1829.87	22214.8							1839.88	27543.7
1830.37	22313.7							1840.38	27461.4
1830.87	22361.7							1840.88	27416.9
1831.37	22334.4							1841.38	27469.1
1831.87	22307.2							1841.88	27521.3
1832.37	22279.9							1842.38	27573.6
1832.87	22269.5							1842.88	27605.2
1833.37	22341.7							1843.38	27604.6
1833.87	22413.8							1843.88	27598.9
1834.37	22438.3							1844.38	27588.9
1834.87	22392.5							1844.88	27578.9
1835.38	22346.6							1845.39	27552.1
1835.88	22305.6							1845.89	27511.4
1836.38	22277.6							1846.39	27470.7
1836.88	22249.6							1846.89	27485.6
1837.38	22232.2							1847.39	27546.3
1837.88	22242.8							1847.89	27607
1838.38	22253.5							1848.39	27635.4
1838.88	22274.4							1848.89	27637.4
1839.38	22321.9							1849.39	27639.5
1839.88	22369.4							1849.89	27640.3
1840.38	22417							1850.39	27640.2
1840.88	22464.5							1850.89	27632.1
1841.38	22372.8							1851.39	27614.6
1841.88	22238							1851.89	27597.2
1842.38	22304							1852.39	27579.7
1842.88	22370.1							1852.89	27565.2
1843.38	22422.2							1853.39	27541.1
1843.88	22439.6							1853.89	27516.9
1844.38	22457							1854.39	27492.7
1844.88	22474.3							1854.89	27468.5
1845.39	22484.4							1855.4	27444.3
1845.89	22418.9							1855.9	27485.1
1846.39	22375.8							1856.4	27571.9
1846.89	22392.5							1856.9	27658.7
1847.39	22409.1							1857.4	27659.9
1847.89	22411.1							1857.9	27601.5
1848.39	22374.4							1858.4	27543
1848.89	22337.7							1858.9	27533.3
1849.39	22312							1859.4	27554.5
1849.89	22314.6							1859.9	27575.7
1850.39	22317.3							1860.4	27597
1850.89	22328.4							1860.9	27618.2
1851.39	22361.1							1861.4	27639.4
1851.89	22393.8							1861.9	27638.5
1852.39	22409.9							1862.4	27636.7
1852.89	22384							1862.9	27657
1853.39	22356.3							1863.4	27645.5
1853.89	22326.2							1863.9	27597.5
1854.39	22296.1							1864.4	27549.4
1854.89	22266							1864.9	27562.4
1855.4	22256.2							1865.41	27609.1
1855.9	22291.6							1865.91	27655.8
1856.4	22327							1866.41	27627.1
1856.9	22354							1866.91	27557.3
1857.4	22362.6							1867.41	27487.4
1857.9	22371.3							1867.91	27498.6
1858.4	22378.1							1868.41	27549.9
1858.9	22380.7							1868.91	27601.1
1859.4	22383.4							1869.41	27625.3
1859.9	22374.1							1869.91	27576.7
1860.4	22339.4							1870.41	27528.1
1860.9	22304.7							1870.91	27520.9
1861.4	22326.2							1871.41	27533.7
1861.9	22420.1							1871.91	27546.5
1862.4	22424.9							1872.41	27576.9
1862.9	22429.8							1872.91	27614.9
1863.4	22434.6							1873.41	27653
1863.9	22443.7							1873.91	27646.4
1864.4	22457.7							1874.41	27620.9
1864.9	22471.6							1874.91	27595.4
1865.41	22485.6							1875.42	27600.5
1865.91	22417.3							1875.92	27617.3
1866.41	22296.7							1876.42	27634.1
1866.91	22283.2							1876.92	27611.9
1867.41	22336.9							1877.42	27576.5
1867.91	22358.7							1877.92	27541.1
1868.41	22380.5							1878.42	27523.7
1868.91	22402.2							1878.92	27512.3
1869.41	22424							1879.42	27500.9
1869.91	22445.8							1879.92	27543.2
1870.41	22443.3							1880.42	27601.3
1870.91	22401.5							1880.92	27659.4
1871.41	22359.6							1881.42	27618.1
1871.91	22328.5							1881.92	27548.2
1872.41	22348							1882.42	27478.3
1872.91	22367.6							1882.92	27498.2
1873.41	22392.9							1883.42	27540.5
1873.91	22426.5							1883.92	27582.8
1874.41	22460							1884.42	27579.3
1874.91	22436.4							1884.92	27565.8
1875.42	22411.8							1885.43	27552.4
1875.92	22387.2							1885.93	27537.1
1876.42	22362.7							1886.43	27521.5
1876.92	22338.1							1886.93	27505.9
1877.42	22331							1887.43	27490.4
1877.92	22399.4							1887.93	27501.3
1878.42	22437							1888.43	27590.8
1878.92	22444.6							1888.93	27591.8
1879.42	22452.2							1889.43	27579.7
1879.92	22459.8							1889.93	27567.6
1880.42	22439.7							1890.43	27597
1880.92	22345.4							1890.93	27631.2
1881.42	22386.5							1891.43	27665.5
1881.92	22437.4							1891.93	27605.4
1882.42	22460.8							1892.43	27536.9
1882.92	22444.3							1892.93	27468.4
1883.42	22427.8							1893.43	27470
1883.92	22411.3							1893.93	27476.1
1884.42	22394.8							1894.43	27482.1
1884.92	22374.2							1894.93	27522.7
1885.43	22343.5							1895.44	27564.6
1885.93	22312.7							1895.94	27606.5
1886.43	22282							1896.44	27562.3
1886.93	22335.8							1896.94	27490
1887.43	22440.3							1897.44	27418.2
1887.93	22517.6							1897.94	27409.5
1888.43	22496.6							1898.44	27400.8
1888.93	22404.4							1898.94	27393.7
1889.43	22392.7							1899.44	27436.7
1889.93	22382.1							1899.94	27479.7
1890.43	22371.5							1900.44	27518.7
1890.93	22360.9							1900.94	27489.8
1891.43	22350.3							1901.44	27460.9
1891.93	22339.7							1901.94	27434
1892.43	22329							1902.44	27429.3
1892.93	22318.4							1902.94	27424.5
1893.43	22319							1903.44	27425.4
1893.93	22344.1							1903.94	27475.1
1894.43	22369.2							1904.44	27524.8
1894.93	22394.3							1904.94	27563.1
1895.44	22419.4							1905.45	27521.5
1895.94	22432.2							1905.95	27479.8
1896.44	22442.8							1906.45	27447
1896.94	22453.4							1906.95	27465.1
1897.44	22464							1907.45	27483.3
1897.94	22474.7							1907.95	27501.9
1898.44	22485.3							1908.45	27522.6
1898.94	22495.9							1908.95	27543.3
1899.44	22506.5							1909.45	27564
1899.94	22435.2							1909.95	27512.2
1900.44	22324.2							1910.45	27428.3
1900.94	22343.5							1910.95	27368.9
1901.44	22362.8							1911.45	27388.4
1901.94	22366.8							1911.95	27407.9
1902.44	22348.9							1912.45	27433.1
1902.94	22331.1							1912.95	27474.8
1903.44	22321.1							1913.45	27516.4
1903.94	22355.1							1913.95	27528.5
1904.44	22389.1							1914.45	27465.3
1904.94	22408.8							1914.95	27402.2
1905.45	22419.6							1915.46	27366.2
1905.95	22430.3							1915.96	27391.9
1906.45	22441.1							1916.46	27417.6
1906.95	22451.9							1916.96	27439.9
1907.45	22462.7							1917.46	27456.1
1907.95	22397.8							1917.96	27472.2
1908.45	22325.4							1918.46	27478.3
1908.95	22324.9							1918.96	27467.6
1909.45	22346.1							1919.46	27456.8
1909.95	22367.4							1919.96	27444.7
1910.45	22388.6							1920.46	27430.4
1910.95	22367.9							1920.96	27416.1
1911.45	22342.7							1921.46	27401.8
1911.95	22317.5							1921.96	27380.7
1912.45	22343.7							1922.46	27338.9
1912.95	22391.8							1922.96	27320.4
1913.45	22425.8							1923.46	27329.2
1913.95	22348.5							1923.96	27338
1914.45	22338.6							1924.46	27338.9
1914.95	22397.8							1924.96	27332.2
1915.46	22372.9							1925.47	27325.5
1915.96	22333.1							1925.97	27365.4
1916.46	22399.1							1926.47	27447.2
1916.96	22426.9							1926.97	27529.1
1917.46	22421.2							1927.47	27531.8
1917.96	22415.6							1927.97	27474.7
1918.46	22409.9							1928.47	27417.6
1918.96	22404.3							1928.97	27432.4
1919.46	22398.6							1929.47	27496.6
1919.96	22393							1929.97	27560.9
1920.46	22387.3							1930.47	27522.9
1920.96	22401.1							1930.97	27426.2
1921.46	22421.7							1931.47	27329.4
1921.96	22442.3							1931.97	27352.8
1922.46	22462.9							1932.47	27438.7
1922.96	22424.7							1932.97	27524.6
1923.46	22384.2							1933.47	27524.7
1923.96	22368							1933.97	27488.2
1924.46	22398.3							1934.47	27451.7
1924.96	22428.7							1934.97	27447.4
1925.47	22459							1935.48	27454.1
1925.97	22489.3							1935.98	27460.9
1926.47	22487.2							1936.48	27442.2
1926.97	22483.9							1936.98	27416.7
1927.47	22480.5							1937.48	27391.2
1927.97	22477.1							1937.98	27397.8
1928.47	22473.8							1938.48	27412
1928.97	22467.9							1938.98	27426.2
1929.47	22460							1939.48	27386.2
1929.97	22452.2							1939.98	27336.8
1930.47	22468.7							1940.48	27287.5
1930.97	22438.7							1940.98	27361.7
1931.47	22387.5							1941.48	27450.3
1931.97	22362.1							1941.98	27538.9
1932.47	22350.8							1942.48	27493.2
1932.97	22339.6							1942.98	27438.8
1933.47	22328.4							1943.48	27384.4
1933.97	22317.1							1943.98	27402.6
1934.47	22305.9							1944.48	27423.8
1934.97	22367.1							1944.98	27444.9
1935.48	22418.9							1945.49	27466
1935.98	22450.4							1945.99	27510.9
1936.48	22481.9							1946.49	27569.9
1936.98	22513.4							1946.99	27560.4
1937.48	22385.8							1947.49	27550.9
1937.98	22348.9							1947.99	27541.5
1938.48	22312							1948.49	27532
1938.98	22275							1948.99	27522.5
1939.48	22245.5							1949.49	27511.1
1939.98	22310.9							1949.99	27487.1
1940.48	22376.4							1950.49	27579.2
1940.98	22441.9
1941.48	22507.3
1941.98	22481
1942.48	22377.5
1942.98	22274
1943.48	22467
1943.98	22435.2
1944.48	22403.3
1944.98	22375.4
1945.49	22390
1945.99	22403.5
1946.49	22411.2
1946.99	22418.8
1947.49	22426.4
1947.99	22434
1948.49	22441.6
1948.99	22449.2
1949.49	22428.3
1949.99	22397.2
1950.49	22366
1950.99	22347
1951.49	22331.8
1951.99	22327.8
1952.49	22323.8
1952.99	22319.8
1953.49	22315.8
1953.99	22311.8
1954.49	22307.7
1954.99	22303.7
1955.5	22299.7
1956	22295.7
1956.5	22291.7
1957	22287.7
1957.5	22283.7
1958	22279.7
1958.5	22275.6
1959	22271.6
1959.5	22267.6
1960	22263.6

## Sheet: Fig. 2b
SR-FTIR spectra
open circuit				-10mV				-40mV
3600.27	0.000756656			3596.41	0.0024			3596.41	0.00462
3599.32	0.00075268			3595.48	0.0024			3595.47	0.00461
3598.37	0.000748705			3594.55	0.0024			3594.53	0.0046
3597.42	0.000739944			3593.61	0.00245			3593.59	0.00464
3596.47	0.000731041			3592.68	0.0025			3592.64	0.00469
3595.52	0.000722137			3591.75	0.00244			3591.7	0.00471
3594.57	0.000713233			3590.82	0.00242			3590.76	0.00473
3593.61	0.000713324			3589.89	0.00245			3589.82	0.00468
3592.66	0.000714277			3588.96	0.00247			3588.88	0.00461
3591.71	0.000702167			3588.02	0.00244			3587.94	0.00461
3590.76	0.000688335			3587.09	0.00238			3587	0.00463
3589.81	0.000653451			3586.16	0.00244			3586.05	0.00464
3588.86	0.000614977			3585.23	0.00248			3585.11	0.00465
3587.91	0.000588705			3584.3	0.00243			3584.17	0.0047
3586.96	0.000565017			3583.36	0.00239			3583.23	0.00476
3586.01	0.000576639			3582.43	0.00245			3582.29	0.00481
3585.06	0.000597305			3581.5	0.00241			3581.35	0.00473
3584.11	0.00062553			3580.57	0.00238			3580.41	0.00469
3583.16	0.000656052			3579.64	0.00237			3579.46	0.00466
3582.21	0.000668392			3578.7	0.00237			3578.52	0.00464
3581.26	0.000674273			3577.77	0.00237			3577.58	0.00463
3580.31	0.000673168			3576.84	0.00237			3576.64	0.00463
3579.36	0.000669193			3575.91	0.00238			3575.7	0.00464
3578.41	0.000665217			3574.98	0.00238			3574.76	0.00465
3577.46	0.000661242			3574.05	0.00239			3573.81	0.00466
3576.51	0.000657266			3573.11	0.00241			3572.87	0.00469
3575.56	0.00065329			3572.18	0.00241			3571.93	0.00475
3574.61	0.000649315			3571.25	0.00241			3570.99	0.00471
3573.66	0.000645339			3570.32	0.00241			3570.05	0.00465
3572.71	0.000638445			3569.39	0.0024			3569.11	0.00461
3571.76	0.000629541			3568.45	0.00238			3568.17	0.00461
3570.81	0.000601211			3567.52	0.00237			3567.22	0.0046
3569.86	0.000557809			3566.59	0.00236			3566.28	0.0046
3568.91	0.000511776			3565.66	0.00234			3565.34	0.0046
3567.96	0.000463446			3564.73	0.00239			3564.4	0.00469
3567.01	0.000435021			3563.79	0.00245			3563.46	0.0046
3566.05	0.000426117			3562.86	0.00247			3562.52	0.00461
3565.1	0.000435969			3561.93	0.00244			3561.58	0.00463
3564.15	0.000466491			3561	0.00242			3560.63	0.00465
3563.2	0.000494812			3560.07	0.00242			3559.69	0.00468
3562.25	0.000520406			3559.13	0.00255			3558.75	0.00472
3561.3	0.00053777			3558.2	0.00251			3557.81	0.00476
3560.35	0.000543651			3557.27	0.00248			3556.87	0.00472
3559.4	0.000549532			3556.34	0.00244			3555.93	0.00469
3558.45	0.000555413			3555.41	0.00244			3554.98	0.00467
3557.5	0.000559523			3554.48	0.00248			3554.04	0.00465
3556.55	0.000560476			3553.54	0.00249			3553.1	0.00463
3555.6	0.000554921			3552.61	0.00249			3552.16	0.00461
3554.65	0.000536161			3551.68	0.00248			3551.22	0.00466
3553.7	0.000518884			3550.75	0.00246			3550.28	0.00471
3552.75	0.000505052			3549.82	0.00244			3549.34	0.00473
3551.8	0.000495239			3548.88	0.00246			3548.39	0.00475
3550.85	0.000496192			3547.95	0.00247			3547.45	0.00476
3549.9	0.000494752			3547.02	0.00244			3546.51	0.00478
3548.95	0.000485848			3546.09	0.00243			3545.57	0.00479
3548	0.000473786			3545.16	0.00244			3544.63	0.00477
3547.05	0.000450098			3544.22	0.00245			3543.69	0.00475
3546.1	0.000429136			3543.29	0.00241			3542.75	0.00477
3545.15	0.000420233			3542.36	0.00238			3541.8	0.00482
3544.2	0.000416688			3541.43	0.00249			3540.86	0.00492
3543.25	0.000442282			3540.5	0.00261			3539.92	0.00499
3542.3	0.000468497			3539.57	0.00258			3538.98	0.00505
3541.35	0.000499019			3538.63	0.00255			3538.04	0.00503
3540.4	0.00052667			3537.7	0.00258			3537.1	0.005
3539.45	0.000527623			3536.77	0.00261			3536.15	0.005
3538.49	0.000527571			3535.84	0.00271			3535.21	0.00505
3537.54	0.000513739			3534.91	0.00281			3534.27	0.00507
3536.59	0.000500481			3533.97	0.0028			3533.33	0.00507
3535.64	0.000501434			3533.04	0.00276			3532.39	0.00506
3534.69	0.000502338			3532.11	0.00279			3531.45	0.00507
3533.74	0.000498363			3531.18	0.00283			3530.51	0.00517
3532.79	0.000494387			3530.25	0.00284			3529.56	0.00516
3531.84	0.000475914			3529.31	0.00285			3528.62	0.00517
3530.89	0.000457154			3528.38	0.00284			3527.68	0.00519
3529.94	0.000429015			3527.45	0.00281			3526.74	0.00522
3528.99	0.000400399			3526.52	0.0028			3525.8	0.00522
3528.04	0.000385418			3525.59	0.00279			3524.86	0.00523
3527.09	0.000371586			3524.65	0.0028			3523.92	0.00523
3526.14	0.00037096			3523.72	0.00282			3522.97	0.00521
3525.19	0.000371913			3522.79	0.00284			3522.03	0.00519
3524.24	0.000381382			3521.86	0.00278			3521.09	0.00517
3523.29	0.000392191			3520.93	0.00273			3520.15	0.00512
3522.34	0.00041123			3520	0.00274			3519.21	0.00507
3521.39	0.000431895			3519.06	0.00275			3518.27	0.00506
3520.44	0.000448589			3518.13	0.00275			3517.33	0.00505
3519.49	0.000464327			3517.2	0.00275			3516.38	0.00507
3518.54	0.000472408			3516.27	0.00274			3515.44	0.00502
3517.59	0.000478289			3515.34	0.00274			3514.5	0.00498
3516.64	0.000484169			3514.4	0.00273			3513.56	0.00493
3515.69	0.00049005			3513.47	0.00273			3512.62	0.00489
3514.74	0.00049239			3512.54	0.00267			3511.68	0.00485
3513.79	0.000493343			3511.61	0.00261			3510.73	0.00483
3512.84	0.000484104			3510.68	0.00256			3509.79	0.00481
3511.89	0.000470272			3509.74	0.00251			3508.85	0.00481
3510.93	0.000449933			3508.81	0.00253			3507.91	0.0048
3509.98	0.000426244			3507.88	0.00257			3506.97	0.00476
3509.03	0.000418106			3506.95	0.0026			3506.03	0.00474
3508.08	0.000419059			3506.02	0.00262			3505.09	0.00475
3507.13	0.000417045			3505.09	0.00256			3504.14	0.00476
3506.18	0.000413069			3504.15	0.00249			3503.2	0.00476
3505.23	0.000403448			3503.22	0.00242			3502.26	0.00468
3504.28	0.000389616			3502.29	0.00237			3501.32	0.00465
3503.33	0.000383822			3501.36	0.00239			3500.38	0.00465
3502.38	0.000384775			3500.43	0.00244			3499.44	0.00466
3501.43	0.000393335			3499.49	0.00248			3498.5	0.00467
3500.48	0.000409072			3498.56	0.0025			3497.55	0.00467
3499.53	0.000422417			3497.63	0.0025			3496.61	0.00466
3498.58	0.000433226			3496.7	0.00247			3495.67	0.00465
3497.63	0.000437289			3495.77	0.00246			3494.73	0.00464
3496.68	0.000433313			3494.83	0.00247			3493.79	0.00465
3495.73	0.000435653			3493.9	0.00248			3492.85	0.00467
3494.78	0.000446463			3492.97	0.00251			3491.9	0.00468
3493.83	0.000457272			3492.04	0.00252			3490.96	0.00469
3492.88	0.000468081			3491.11	0.0025			3490.02	0.00468
3491.93	0.000473435			3490.17	0.00248			3489.08	0.00466
3490.98	0.00046946			3489.24	0.00245			3488.14	0.00465
3490.03	0.000462135			3488.31	0.00243			3487.2	0.00465
3489.08	0.000448303			3487.38	0.00244			3486.26	0.00465
3488.13	0.000436002			3486.45	0.00244			3485.31	0.00466
3487.18	0.000427098			3485.52	0.00246			3484.37	0.00467
3486.23	0.000420969			3484.58	0.00247			3483.43	0.00465
3485.28	0.000421922			3483.65	0.00245			3482.49	0.00463
3484.33	0.000420386			3482.72	0.00242			3481.55	0.00461
3483.37	0.000411483			3481.79	0.00242			3480.61	0.0046
3482.42	0.00040588			3480.86	0.00243			3479.67	0.00462
3481.47	0.000411761			3479.92	0.00245			3478.72	0.00464
3480.52	0.000419556			3478.99	0.00248			3477.78	0.00466
3479.57	0.000435293			3478.06	0.0025			3476.84	0.00467
3478.62	0.000449404			3477.13	0.00252			3475.9	0.00466
3477.67	0.000455284			3476.2	0.00251			3474.96	0.00464
3476.72	0.000460495			3475.26	0.00249			3474.02	0.00464
3475.77	0.000461448			3474.33	0.00248			3473.07	0.00464
3474.82	0.000462401			3473.4	0.00249			3472.13	0.00465
3473.87	0.000463353			3472.47	0.0025			3471.19	0.00466
3472.92	0.000464689			3471.54	0.00253			3470.25	0.00465
3471.97	0.00047057			3470.61	0.00254			3469.31	0.00464
3471.02	0.000476211			3469.67	0.00254			3468.37	0.00464
3470.07	0.000477164			3468.74	0.00254			3467.43	0.00464
3469.12	0.000478021			3467.81	0.00253			3466.48	0.00464
3468.17	0.000474045			3466.88	0.00252			3465.54	0.00463
3467.22	0.00047007			3465.95	0.00251			3464.6	0.00463
3466.27	0.000466094			3465.01	0.0025			3463.66	0.00463
3465.32	0.000462118			3464.08	0.00249			3462.72	0.00463
3464.37	0.000448669			3463.15	0.00247			3461.78	0.00464
3463.42	0.000434837			3462.22	0.00245			3460.84	0.00464
3462.47	0.000425598			3461.29	0.00243			3459.89	0.00465
3461.52	0.000416693			3460.35	0.00244			3458.95	0.00466
3460.57	0.000430038			3459.42	0.00245			3458.01	0.00467
3459.62	0.000445776			3458.49	0.00247			3457.07	0.00467
3458.67	0.000461513			3457.56	0.00248			3456.13	0.00468
3457.72	0.00047725			3456.63	0.00248			3455.19	0.00468
3456.77	0.000488825			3455.69	0.00249			3454.24	0.00467
3455.81	0.000499634			3454.76	0.00249			3453.3	0.00467
3454.86	0.000502405			3453.83	0.00249			3452.36	0.00466
3453.91	0.000503358			3452.9	0.00251			3451.42	0.00465
3452.96	0.000500435			3451.97	0.00253			3450.48	0.00464
3452.01	0.000496459			3451.04	0.00252			3449.54	0.00463
3451.06	0.000477555			3450.1	0.00251			3448.6	0.00461
3450.11	0.000453867			3449.17	0.00247			3447.65	0.0046
3449.16	0.000423001			3448.24	0.00241			3446.71	0.00461
3448.21	0.000389456			3447.31	0.0024			3445.77	0.00461
3447.26	0.000373136			3446.38	0.00241			3444.83	0.00462
3446.31	0.000364232			3445.44	0.00245			3443.89	0.00462
3445.36	0.000375137			3444.51	0.00249			3442.95	0.00463
3444.41	0.000395802			3443.58	0.00252			3442.01	0.00464
3443.46	0.000416468			3442.65	0.00253			3441.06	0.00465
3442.51	0.000437133			3441.72	0.00254			3440.12	0.00465
3441.56	0.000454785			3440.78	0.00254			3439.18	0.00465
3440.61	0.000470522			3439.85	0.00254			3438.24	0.00465
3439.66	0.000486259			3438.92	0.00254			3437.3	0.00465
3438.71	0.000501997			3437.99	0.00253			3436.36	0.00465
3437.76	0.000512279			3437.06	0.00251			3435.42	0.00465
3436.81	0.00051816			3436.13	0.00249			3434.47	0.00466
3435.86	0.000518874			3435.19	0.00247			3433.53	0.00465
3434.91	0.000514898			3434.26	0.00246			3432.59	0.00464
3433.96	0.000508482			3433.33	0.00246			3431.65	0.00464
3433.01	0.000499579			3432.4	0.00246			3430.71	0.00464
3432.06	0.000492971			3431.47	0.00245			3429.77	0.00464
3431.11	0.000488996			3430.53	0.00245			3428.82	0.00465
3430.16	0.000489326			3429.6	0.00246			3427.88	0.00465
3429.21	0.000495207			3428.67	0.00246			3426.94	0.00465
3428.25	0.000501088			3427.74	0.00247			3426	0.00465
3427.3	0.000506969			3426.81	0.00248			3425.06	0.00465
3426.35	0.000509118			3425.87	0.00249			3424.12	0.00465
3425.4	0.000505142			3424.94	0.00251			3423.18	0.00464
3424.45	0.000494277			3424.01	0.00251			3422.23	0.00464
3423.5	0.000470588			3423.08	0.0025			3421.29	0.00464
3422.55	0.000450057			3422.15	0.00249			3420.35	0.00464
3421.6	0.000436225			3421.21	0.00247			3419.41	0.00464
3420.65	0.00042957			3420.28	0.00245			3418.47	0.00465
3419.7	0.000440379			3419.35	0.00243			3417.53	0.00467
3418.75	0.000455064			3418.42	0.00244			3416.59	0.00468
3417.8	0.000480658			3417.49	0.00246			3415.64	0.00468
3416.85	0.000502807			3416.56	0.00247			3414.7	0.00467
3415.9	0.000513616			3415.62	0.00248			3413.76	0.00466
3414.95	0.00052141			3414.69	0.00248			3412.82	0.00465
3414	0.000517435			3413.76	0.00247			3411.88	0.00465
3413.05	0.000512598			3412.83	0.00247			3410.94	0.00465
3412.1	0.000503694			3411.9	0.00248			3409.99	0.00465
3411.15	0.000496226			3410.96	0.00249			3409.05	0.00465
3410.2	0.000497178			3410.03	0.0025			3408.11	0.00465
3409.25	0.00049813			3409.1	0.0025			3407.17	0.00465
3408.3	0.000499083			3408.17	0.0025			3406.23	0.00464
3407.35	0.000499605			3407.24	0.0025			3405.29	0.00464
3406.4	0.000495629			3406.3	0.00249			3404.35	0.00464
3405.45	0.000491653			3405.37	0.00249			3403.4	0.00464
3404.5	0.000487678			3404.44	0.00248			3402.46	0.00464
3403.55	0.000483989			3403.51	0.00247			3401.52	0.00464
3402.6	0.00048987			3402.58	0.00246
3401.65	0.000495751			3401.65	0.00246

## Sheet: Fig. 2c
XANES difference spectra of Pt/MgO
open circuit				-10 mV				-40 mV
11540.4	-0.00958			11540.4	-0.0102			11540.6	-0.00839
11540.6	-0.00944			11540.6	-0.00997			11540.8	-0.00818
11540.8	-0.0093			11540.8	-0.00975			11541	-0.00797
11541	-0.00915			11541	-0.00953			11541.2	-0.00776
11541.2	-0.00901			11541.2	-0.0093			11541.4	-0.00755
11541.4	-0.00886			11541.4	-0.00908			11541.6	-0.00734
11541.6	-0.00872			11541.6	-0.00886			11541.8	-0.00714
11541.8	-0.00857			11541.8	-0.00863			11542	-0.00693
11542	-0.00843			11542	-0.00841			11542.2	-0.00671
11542.2	-0.00827			11542.2	-0.0082			11542.4	-0.00649
11542.4	-0.00806			11542.4	-0.00808			11542.6	-0.00627
11542.6	-0.00784			11542.6	-0.00796			11542.8	-0.00604
11542.8	-0.00762			11542.8	-0.00784			11543	-0.00581
11543	-0.0074			11543	-0.00772			11543.2	-0.00576
11543.2	-0.00739			11543.2	-0.00781			11543.4	-0.00574
11543.4	-0.00739			11543.4	-0.0079			11543.6	-0.00572
11543.6	-0.00737			11543.6	-0.00798			11543.8	-0.00568
11543.8	-0.00733			11543.8	-0.00804			11544	-0.00563
11544	-0.00729			11544	-0.0081			11544.2	-0.00558
11544.2	-0.00726			11544.2	-0.00816			11544.4	-0.00553
11544.4	-0.00718			11544.4	-0.00812			11544.6	-0.00556
11544.6	-0.00712			11544.6	-0.00809			11544.8	-0.00566
11544.8	-0.0071			11544.8	-0.0081			11545	-0.00578
11545	-0.00708			11545	-0.00811			11545.2	-0.00585
11545.2	-0.00699			11545.2	-0.00804			11545.4	-0.0059
11545.4	-0.0069			11545.4	-0.00798			11545.6	-0.00595
11545.6	-0.00681			11545.6	-0.00792			11545.8	-0.00602
11545.8	-0.00675			11545.8	-0.00788			11546	-0.00609
11546	-0.00675			11546	-0.00784			11546.2	-0.00619
11546.2	-0.0068			11546.2	-0.00782			11546.4	-0.00632
11546.4	-0.00692			11546.4	-0.00776			11546.6	-0.0063
11546.6	-0.00704			11546.6	-0.00769			11546.8	-0.0062
11546.8	-0.00726			11546.8	-0.00774			11547	-0.00611
11547	-0.00749			11547	-0.00778			11547.1	-0.00603
11547.2	-0.00772			11547.2	-0.00778			11547.3	-0.00593
11547.4	-0.00796			11547.4	-0.00777			11547.5	-0.00584
11547.6	-0.00825			11547.6	-0.00782			11547.7	-0.00587
11547.8	-0.00872			11547.8	-0.00804			11547.9	-0.00595
11548	-0.00873			11548	-0.00782			11548.1	-0.00592
11548.2	-0.00847			11548.2	-0.00733			11548.3	-0.00584
11548.4	-0.00821			11548.4	-0.00684			11548.5	-0.00579
11548.6	-0.00798			11548.6	-0.00661			11548.7	-0.00562
11548.8	-0.0078			11548.8	-0.00663			11548.9	-0.00522
11549	-0.00763			11549	-0.00665			11549.1	-0.00479
11549.2	-0.00751			11549.2	-0.00676			11549.3	-0.00441
11549.4	-0.00734			11549.4	-0.00645			11549.5	-0.00409
11549.6	-0.00728			11549.6	-0.006			11549.7	-0.0039
11549.8	-0.00726			11549.8	-0.00563			11549.9	-0.00378
11550	-0.007			11550	-0.00523			11550.1	-0.00363
11550.2	-0.00672			11550.2	-0.0048			11550.3	-0.00346
11550.4	-0.00645			11550.4	-0.00437			11550.5	-0.00319
11550.6	-0.00632			11550.6	-0.00427			11550.7	-0.00278
11550.8	-0.00623			11550.8	-0.00429			11550.9	-0.00243
11551	-0.00628			11551	-0.00445			11551.1	-0.00226
11551.2	-0.00644			11551.2	-0.00471			11551.3	-0.00225
11551.4	-0.0062			11551.4	-0.00432			11551.5	-0.00222
11551.6	-0.00577			11551.6	-0.00374			11551.7	-0.00175
11551.8	-0.00645			11551.8	-0.00465			11551.9	-0.000932113
11552	-0.00627			11552	-0.00446			11552.1	-0.000706922
11552.2	-0.00615			11552.2	-0.0044			11552.3	-0.000356931
11552.4	-0.00603			11552.4	-0.00433			11552.5	-2.64741e-05
11552.7	-0.00595			11552.7	-0.00434			11552.7	0.000235857
11552.9	-0.00566			11552.9	-0.00441			11552.9	0.000448198
11553.1	-0.00536			11553.1	-0.00448			11553.1	0.000665869
11553.3	-0.00503			11553.3	-0.00451			11553.3	0.000931943
11553.5	-0.00461			11553.5	-0.00418			11553.5	0.00132
11553.7	-0.00439			11553.7	-0.00395			11553.7	0.00178
11553.9	-0.00452			11553.9	-0.00408			11553.9	0.002
11554.1	-0.00452			11554.1	-0.00403			11554.1	0.00231
11554.3	-0.00434			11554.3	-0.00375			11554.3	0.00274
11554.5	-0.00417			11554.5	-0.00348			11554.5	0.00315
11554.7	-0.00416			11554.7	-0.00336			11554.7	0.00342
11554.9	-0.00389			11554.9	-0.00312			11554.9	0.00365
11555.1	-0.0036			11555.1	-0.00288			11555.1	0.00382
11555.3	-0.00339			11555.3	-0.00271			11555.3	0.00397
11555.5	-0.00308			11555.5	-0.00245			11555.5	0.00439
11555.7	-0.00284			11555.7	-0.00227			11555.7	0.00479
11555.9	-0.00266			11555.9	-0.00215			11555.9	0.00512
11556.1	-0.00259			11556.1	-0.00212			11556.1	0.00535
11556.3	-0.00239			11556.3	-0.0017			11556.3	0.00581
11556.5	-0.00218			11556.5	-0.00127			11556.5	0.00633
11556.7	-0.00193			11556.7	-0.000797168			11556.7	0.0069
11556.9	-0.00148			11556.9	0.000344583			11556.9	0.00761
11557.1	-0.000952298			11557.1	0.00175			11557.1	0.0084
11557.3	-0.00104			11557.3	0.00254			11557.3	0.00859
11557.5	-0.000993778			11557.5	0.0032			11557.5	0.00878
11557.7	-0.000466573			11557.7	0.00299			11557.7	0.00918
11557.9	-8.81092e-05			11557.9	0.00264			11557.9	0.00968
11558.1	0.000290354			11558.1	0.00228			11558.1	0.0102
11558.3	-0.000566573			11558.3	0.00144			11558.3	0.00939
11558.5	-0.00128			11558.5	0.00163			11558.5	0.0092
11558.7	-0.00139			11558.7	0.00243			11558.7	0.00963
11558.9	-0.00147			11558.9	0.00326			11558.9	0.01014
11559.1	-0.000794999			11559.1	0.00303			11559.1	0.01035
11559.3	-0.000575908			11559.3	0.00219			11559.3	0.01007
11559.5	-0.000356817			11559.5	0.00136			11559.4	0.00972
11559.7	-0.000559788			11559.7	0.000684935			11559.6	0.00902
11559.9	-0.000470007			11559.9	0.00127			11559.8	0.0091
11560.1	-0.000897674			11560.1	0.00134			11560	0.00891
11560.3	-0.0029			11560.3	-0.000192412			11560.2	0.00734
11560.5	-0.00262			11560.5	7.9997e-05			11560.4	0.00653
11560.7	-0.00297			11560.7	-0.000279547			11560.6	0.00604
11560.9	-0.00332			11560.9	-0.000643471			11560.8	0.00558
11561.1	-0.0029			11561.1	-0.0004453			11561	0.00599
11561.3	-0.00252			11561.3	-0.000401552			11561.2	0.0067
11561.5	-0.00296			11561.5	-0.00117			11561.4	0.00682
11561.7	-0.00659			11561.7	-0.00528			11561.6	0.00458
11561.9	-0.00771			11561.9	-0.00726			11561.8	0.00219
11562.1	-0.00611			11562.1	-0.00652			11562	0.00196
11562.3	-0.00424			11562.3	-0.00552			11562.2	0.00278
11562.5	-0.00168			11562.5	-0.00204			11562.4	0.00597
11562.7	-0.00222			11562.7	-0.00137			11562.6	0.00809
11562.9	-0.00418			11562.9	-0.00212			11562.8	0.00824
11563.1	-0.00594			11563.1	-0.00357			11563	0.00691
11563.3	-0.0058			11563.3	-0.00402			11563.2	0.005
11563.5	-0.00565			11563.5	-0.00448			11563.4	0.00307
11563.7	-0.00514			11563.7	-0.00457			11563.6	0.00361
11563.9	-0.00183			11563.9	-0.0021			11563.8	0.00602
11564.1	0.00165			11564.1	0.000553402			11564	0.00845
11564.3	0.00392			11564.3	0.00199			11564.2	0.00985
11564.5	0.00404			11564.5	0.000313113			11564.4	0.00902
11564.7	0.00518			11564.7	-0.00182			11564.6	0.00689
11564.9	0.00404			11564.9	-0.00623			11564.8	0.0035
11565.1	-0.000724961			11565.1	-0.01426			11565	-0.00281
11565.3	-0.01474			11565.3	-0.04166			11565.2	-0.02086
11565.5	-0.02204			11565.5	-0.04608			11565.4	-0.03924
11565.7	-0.02934			11565.7	-0.05049			11565.6	-0.04841
11565.9	-0.04013			11565.9	-0.06065			11565.8	-0.05891
11566.1	-0.05205			11566.1	-0.07473			11566	-0.07407
11566.3	-0.06398			11566.3	-0.0888			11566.2	-0.09293
11566.5	-0.06417			11566.5	-0.09101			11566.4	-0.10652
11566.7	-0.07654			11566.7	-0.10521			11566.6	-0.11689
11566.9	-0.07395			11566.9	-0.10445			11566.8	-0.12581
11567.1	-0.07135			11567.1	-0.10369			11567	-0.12609
11567.3	-0.07352			11567.3	-0.10771			11567.2	-0.12774
11567.5	-0.07069			11567.5	-0.10683			11567.4	-0.12897
11567.7	-0.06786			11567.7	-0.10595			11567.6	-0.12595
11567.9	-0.06511			11567.9	-0.10477			11567.8	-0.12329
11568.1	-0.06107			11568.1	-0.1016			11568	-0.12046
11568.3	-0.05702			11568.3	-0.09844			11568.2	-0.11607
11568.5	-0.04969			11568.5	-0.09198			11568.4	-0.11065
11568.7	-0.04657			11568.7	-0.08444			11568.6	-0.10254
11568.9	-0.0461			11568.9	-0.07799			11568.8	-0.09369
11569.1	-0.04628			11569.1	-0.07283			11569	-0.0859
11569.3	-0.04368			11569.3	-0.06743			11569.2	-0.07905
11569.5	-0.03951			11569.5	-0.05963			11569.4	-0.07192
11569.7	-0.03448			11569.7	-0.0504			11569.6	-0.06336
11569.9	-0.03104			11569.9	-0.04243			11569.8	-0.05401
11570.1	-0.02947			11570.1	-0.03788			11570	-0.0461
11570.3	-0.02573			11570.3	-0.03142			11570.2	-0.03989
11570.5	-0.02006			11570.5	-0.02273			11570.4	-0.03313
11570.7	-0.01037			11570.7	-0.01073			11570.6	-0.02426
11570.9	-0.00668			11570.9	-0.00535			11570.8	-0.01376
11571.1	-0.00501			11571.1	-0.0022			11571	-0.00861
11571.3	-0.00335			11571.3	0.000958637			11571.2	-0.00472
11571.5	-0.00117			11571.5	0.00373			11571.4	-0.000808884
11571.7	0.00218			11571.7	0.00645			11571.6	0.00276
11571.9	0.00579			11571.9	0.00946			11571.7	0.00622
11572.1	0.0101			11572.1	0.01316			11571.9	0.00993
11572.3	0.0126			11572.3	0.01542			11572.1	0.01428
11572.5	0.01185			11572.5	0.01578			11572.3	0.01845
11572.7	0.01111			11572.7	0.01614			11572.5	0.01982
11572.9	0.01236			11572.9	0.01705			11572.7	0.02122
11573.1	0.01629			11573.1	0.02123			11572.9	0.02297
11573.3	0.01959			11573.3	0.02479			11573.1	0.02668
11573.5	0.01997			11573.5	0.02564			11573.3	0.02971
11573.7	0.02012			11573.7	0.0267			11573.5	0.0301
11573.9	0.02059			11573.9	0.0281			11573.7	0.03178
11574.1	0.02249			11574.1	0.03028			11573.9	0.03417
11574.3	0.02438			11574.3	0.03273			11574.1	0.03732
11574.5	0.02445			11574.5	0.03353			11574.3	0.03977
11574.7	0.02453			11574.7	0.03433			11574.5	0.04064
11574.9	0.025			11574.9	0.03446			11574.7	0.04142
11575.1	0.02554			11575.1	0.03536			11574.9	0.04159
11575.3	0.02608			11575.3	0.03688			11575.1	0.04302
11575.5	0.02601			11575.5	0.03779			11575.3	0.04463
11575.7	0.02619			11575.7	0.03969			11575.5	0.04572
11575.9	0.02721			11575.9	0.04157			11575.7	0.04727
11576.1	0.02748			11576.1	0.0427			11575.9	0.04918
11576.3	0.02774			11576.3	0.04383			11576.1	0.05051
11576.5	0.02759			11576.5	0.04359			11576.3	0.05172
11576.7	0.02673			11576.7	0.0426			11576.5	0.05141
11576.9	0.02587			11576.9	0.04161			11576.7	0.05015
11577.1	0.02619			11577.1	0.04143			11576.9	0.04875
11577.3	0.02657			11577.3	0.0412			11577.1	0.04823
11577.6	0.02577			11577.6	0.0398			11577.3	0.04797
11577.8	0.02441			11577.8	0.03774			11577.5	0.04683
11578	0.02384			11578	0.03564			11577.7	0.04456
11578.2	0.02325			11578.2	0.03352			11577.9	0.04193
11578.4	0.02263			11578.4	0.03136			11578.1	0.03926
11578.6	0.0213			11578.6	0.02904			11578.3	0.03659
11578.8	0.01987			11578.8	0.02662			11578.5	0.03394
11579	0.01843			11579	0.02419			11578.7	0.03127
11579.2	0.01726			11579.2	0.02202			11578.9	0.02854
11579.4	0.01674			11579.4	0.02053			11579.1	0.02588
11579.6	0.01625			11579.6	0.01909			11579.3	0.02364
11579.8	0.01575			11579.8	0.01793			11579.5	0.02162
11580	0.01471			11580	0.01706			11579.7	0.01982
11580.2	0.01405			11580.2	0.01657			11579.9	0.01884
11580.4	0.01339			11580.4	0.01606			11580.1	0.01851
11580.6	0.01342			11580.6	0.01549			11580.3	0.01833
11580.8	0.01368			11580.8	0.01514			11580.5	0.01804
11581	0.01411			11581	0.01496			11580.7	0.0177
11581.2	0.01427			11581.2	0.01476			11580.9	0.01747
11581.4	0.01378			11581.4	0.01416			11581.1	0.01738
11581.6	0.01417			11581.6	0.01444			11581.3	0.01701
11581.8	0.01458			11581.8	0.01475			11581.5	0.01681
11582	0.01559			11582	0.01538			11581.7	0.01703
11582.2	0.01658			11582.2	0.01596			11581.9	0.0176
11582.4	0.01757			11582.4	0.01655			11582.1	0.01851
11582.6	0.01856			11582.6	0.0168			11582.3	0.0194
11582.8	0.01794			11582.8	0.01622			11582.5	0.02021
11583	0.01688			11583	0.01558			11582.7	0.02038
11583.2	0.0158			11583.2	0.01492			11582.9	0.01988
11583.4	0.01477			11583.4	0.0147			11583.1	0.01935
11583.6	0.01382			11583.6	0.01467			11583.3	0.01866
11583.8	0.01287			11583.8	0.01464			11583.5	0.0177
11584	0.01242			11584	0.01441			11583.7	0.01665
11584.2	0.01223			11584.2	0.01395			11583.9	0.01568
11584.4	0.01194			11584.4	0.01338			11584	0.01494
11584.6	0.01157			11584.6	0.01271			11584.2	0.01432
11584.8	0.01132			11584.8	0.012			11584.4	0.01361
11585	0.01109			11585	0.01131			11584.6	0.01308
11585.2	0.01104			11585.2	0.0108			11584.8	0.01313
11585.4	0.01136			11585.4	0.01071			11585	0.01338
11585.6	0.01196			11585.6	0.01086			11585.2	0.01385
11585.8	0.01164			11585.8	0.01008			11585.4	0.0147
11586	0.01164			11586	0.00983			11585.6	0.01562
11586.2	0.01177			11586.2	0.01085			11585.8	0.01588
11586.4	0.01171			11586.4	0.0117			11586	0.01607
11586.6	0.01164			11586.6	0.01254			11586.2	0.01602
11586.8	0.01133			11586.8	0.01286			11586.4	0.01584
11587	0.01079			11587	0.01245			11586.6	0.01565
11587.2	0.01018			11587.2	0.01196			11586.8	0.01541
11587.4	0.00975			11587.4	0.01162			11587	0.01496
11587.6	0.01007			11587.6	0.01238			11587.2	0.01445
11587.8	0.01038			11587.8	0.01315			11587.4	0.01412
11588	0.01051			11588	0.01372			11587.6	0.01469
11588.2	0.01116			11588.2	0.01302			11587.8	0.01531
11588.4	0.01226			11588.4	0.01202			11588	0.01572
11588.6	0.01371			11588.6	0.01136			11588.2	0.01583
11588.8	0.0146			11588.8	0.01049			11588.4	0.01596
11589	0.01511			11589	0.01103			11588.6	0.01636
11589.2	0.01553			11589.2	0.01148			11588.8	0.01631
11589.4	0.0157			11589.4	0.01167			11589	0.01662
11589.6	0.01625			11589.6	0.01263			11589.2	0.01685
11589.8	0.01707			11589.8	0.01388			11589.4	0.01686
11590	0.0179			11590	0.01514			11589.6	0.01751
								11589.8	0.01869
								11590	0.01989

## Sheet: Fig. 2d
Pt 4f XPS spectra
Pt/C				Pt/MgO
79.6542	-116.897			85.35	558.671
79.6042	-115.776			85.3	558.225
79.5542	-114.672			85.25	557.761
79.5042	-113.586			85.2	557.546
79.4542	-112.518			85.15	557.408
79.4042	-111.468			85.1	557.033
79.3542	-110.436			85.05	556.378
79.3042	-109.421			85	555.69
79.2542	-108.424			84.95	555.258
79.2042	-107.445			84.9	555.295
79.1542	-106.483			84.85	555.192
79.1042	-105.893			84.8	554.79
79.0542	-105.577			84.75	554.631
79.0042	-105.194			84.7	554.589
78.9542	-104.532			84.65	554.62
78.9042	-103.609			84.6	554.452
78.8542	-102.274			84.55	554.172
78.8042	-100.531			84.5	553.605
78.7542	-98.4954			84.45	553.066
78.7042	-96.4131			84.4	552.858
78.6542	-94.3881			84.35	552.958
78.6042	-92.6188			84.3	553.09
78.5542	-91.5497			84.25	553.013
78.5042	-91.034			84.2	552.932
78.4542	-90.6917			84.15	552.633
78.4042	-90.0452			84.1	552.595
78.3542	-88.6803			84.05	552.798
78.3042	-86.8431			84	552.643
78.2542	-84.7377			83.95	552.658
78.2042	-82.4123			83.9	552.826
78.1542	-80.2199			83.85	553.078
78.1042	-78.3355			83.8	553.503
78.0542	-76.5874			83.75	554.054
78.0042	-75.0586			83.7	554.196
77.9542	-73.5856			83.65	554.067
77.9042	-71.8843			83.6	553.547
77.8542	-69.9193			83.55	552.918
77.8042	-67.6551			83.5	552.256
77.7542	-65.3141			83.45	551.646
77.7042	-63.1043			83.4	551.69
77.6542	-61.2402			83.35	552.45
77.6042	-59.7316			83.3	553.313
77.5542	-58.6274			83.25	553.973
77.5042	-57.7008			83.2	554.259
77.4542	-56.8195			83.15	554.528
77.4042	-55.5246			83.1	554.773
77.3542	-54.0807			83.05	554.464
77.3042	-52.937			83	553.848
77.2542	-52.1345			82.95	553.994
77.2042	-51.5055			82.9	554.384
77.1542	-50.5748			82.85	554.564
77.1042	-48.9111			82.8	554.481
77.0542	-46.586			82.75	554.56
77.0042	-43.3399			82.7	554.653
76.9542	-39.2743			82.65	554.285
76.9042	-34.4421			82.6	553.718
76.8542	-28.9878			82.55	553.502
76.8042	-22.8686			82.5	553.371
76.7542	-16.5881			82.45	553.447
76.7042	-10.5664			82.4	553.727
76.6542	-4.92938			82.35	554.048
76.6042	0.62933			82.3	554.547
76.5542	5.66306			82.25	554.659
76.5042	10.049			82.2	554.288
76.4542	13.8467			82.15	554.429
76.4042	16.8013			82.1	554.633
76.3542	18.6351			82.05	554.787
76.3042	19.9828			82	554.993
76.2542	21.7856			81.95	555.278
76.2042	25.1975			81.9	555.621
76.1542	30.5252			81.85	555.833
76.1042	37.4409			81.8	556.24
76.0542	46.0195			81.75	556.408
76.0042	56.2555			81.7	556.345
75.9542	67.4655			81.65	556.551
75.9042	79.0425			81.6	556.93
75.8542	90.5194			81.55	556.995
75.8042	101.518			81.5	556.85
75.7542	111.57			81.45	556.735
75.7042	120.571			81.4	556.506
75.6542	129.082			81.35	556.461
75.6042	137.283			81.3	556.452
75.5542	144.42			81.25	556.395
75.5042	150.659			81.2	556.592
75.4542	156.681			81.15	556.768
75.4042	162.881			81.1	557.1
75.3542	169.478			81.05	557.197
75.3042	176.669			81	557.149
75.2542	185.232			80.95	557.383
75.2042	195.546			80.9	558.14
75.1542	206.696			80.85	559.006
75.1042	218.406			80.8	559.763
75.0542	231.131			80.75	560.562
75.0042	244.438			80.7	561.144
74.9542	257.722			80.65	561.367
74.9042	270.231			80.6	561.435
74.8542	281.552			80.55	561.263
74.8042	291.426			80.5	560.745
74.7542	299.378			80.45	560.195
74.7042	305.332			80.4	559.795
74.6542	309.604			80.35	559.716
74.6042	312.205			80.3	560.239
74.5542	312.649			80.25	560.814
74.5042	311.111			80.2	561.09
74.4542	308.254			80.15	561.789
74.4042	304.079			80.1	562.904
74.3542	297.232			80.05	563.491
74.3042	287.11			80	563.514
74.2542	274.553			79.95	563.582
74.2042	259.564			79.9	563.577
74.1542	241.917			79.85	563.589
74.1042	222.324			79.8	563.891
74.0542	201.767			79.75	564.117
74.0042	180.456			79.7	564.329
73.9542	158.832			79.65	564.66
73.9042	137.071			79.6	564.949
73.8542	115.362			79.55	564.755
73.8042	94.5786			79.5	564.163
73.7542	74.896			79.45	563.801
73.7042	56.8231			79.4	563.692
73.6542	40.8746			79.35	563.924
73.6042	27.643			79.3	564.117
73.5542	16.9884			79.25	564.138
73.5042	9.00475			79.2	564.376
73.4542	3.98139			79.15	564.835
73.4042	1.41202			79.1	565.549
73.3542	-0.02116			79.05	566.562
73.3042	-0.81987			79	567.479
73.2542	-0.39952			78.95	567.865
73.2042	1.03348			78.9	568.224
73.1542	3.6466			78.85	568.524
73.1042	7.37811			78.8	569.101
73.0542	11.887			78.75	569.384
73.0042	16.9939			78.7	569.479
72.9542	22.5872			78.65	569.79
72.9042	28.7693			78.6	570.32
72.8542	35.0982			78.55	571.069
72.8042	41.5215			78.5	571.594
72.7542	48.0078			78.45	572.239
72.7042	54.8437			78.4	572.789
72.6542	62.2672			78.35	573.015
72.6042	70.6719			78.3	573.438
72.5542	79.7818			78.25	574.194
72.5042	89.0067			78.2	575.49
72.4542	98.3686			78.15	576.705
72.4042	107.381			78.1	577.401
72.3542	115.687			78.05	577.159
72.3042	123.217			78	576.936
72.2542	130.632			77.95	576.895
72.2042	138.513			77.9	577
72.1542	147.087			77.85	577.246
72.1042	156.353			77.8	577.406
72.0542	166.338			77.75	577.519
72.0042	177.235			77.7	577.8
71.9542	189.22			77.65	578.673
71.9042	201.9			77.6	579.737
71.8542	214.418			77.55	580.715
71.8042	226.792			77.5	581.905
71.7542	239.174			77.45	583.036
71.7042	251.394			77.4	584.15
71.6542	263.689			77.35	585.3
71.6042	276.09			77.3	586.376
71.5542	288.063			77.25	586.919
71.5042	299.071			77.2	587.161
71.4542	309.317			77.15	587.337
71.4042	318.192			77.1	587.94
71.3542	325.101			77.05	589.039
71.3042	329.374			77	590.342
71.2542	331.145			76.95	591.699
71.2042	330.635			76.9	593.009
71.1542	327.633			76.85	593.941
71.1042	321.778			76.8	594.816
71.0542	312.679			76.75	595.931
71.0042	299.947			76.7	597.298
70.9542	283.299			76.65	599.306
70.9042	262.355			76.6	601.175
70.8542	237.21			76.55	602.666
70.8042	208.3			76.5	604.761
70.7542	176.12			76.45	607.779
70.7042	142.018			76.4	610.87
70.6542	107.524			76.35	613.581
70.6042	73.2295			76.3	616.028
70.5542	39.8561			76.25	618.582
70.5042	8.10985			76.2	621.176
70.4542	-21.2358			76.15	623.685
70.4042	-48.1198			76.1	625.949
70.3542	-72.608			76.05	628.315
70.3042	-94.6674			76	631.76
70.2542	-113.811			75.95	636.184
70.2042	-130.095			75.9	640.844
70.1542	-143.82			75.85	646.035
70.1042	-155.357			75.8	651.994
70.0542	-164.782			75.75	658.155
70.0042	-172.476			75.7	664.215
69.9542	-178.708			75.65	670.685
69.9042	-183.608			75.6	677.691
69.8542	-187.714			75.55	685.398
69.8042	-191.482			75.5	693.924
69.7542	-194.923			75.45	703.561
69.7042	-197.718			75.4	713.595
69.6542	-199.895			75.35	723.946
69.6042	-201.653			75.3	733.773
69.5542	-202.856			75.25	742.923
69.5042	-203.709			75.2	752.939
69.4542	-204.198			75.15	764.587
69.4042	-204.623			75.1	777.419
69.3542	-205.339			75.05	790.643
69.3042	-206.474			75	805.161
69.2542	-207.862			74.95	820.781
69.2042	-209.468			74.9	835.976
69.1542	-211.047			74.85	850.477
69.1042	-212.219			74.8	863.865
69.0542	-212.96			74.75	876.719
69.0042	-213.55			74.7	889.342
68.9542	-213.948			74.65	901.506
68.9042	-214.275			74.6	912.831
68.8542	-214.813			74.55	923.535
68.8042	-215.544			74.5	933.476
68.7542	-216.125			74.45	941.209
68.7042	-216.553			74.4	945.955
68.6542	-216.741			74.35	947.811
68.6042	-216.689			74.3	947.176
68.5542	-216.459			74.25	943.956
68.5042	-216.193			74.2	937.95
68.4542	-216.047			74.15	929.006
68.4042	-216.272			74.1	917.664
68.3542	-216.944			74.05	904.181
68.3042	-217.812			74	888.862
68.2542	-218.604			73.95	872.646
68.2042	-219.42			73.9	855.345
68.1542	-220.188			73.85	836.595
68.1042	-220.946			73.8	817.317
68.0542	-221.933			73.75	797.742
68.0042	-223.181			73.7	779.197
67.9542	-224.55			73.65	761.365
67.9042	-226.006			73.6	743.324
67.8542	-227.221			73.55	725.688
67.8042	-228.026			73.5	709.621
67.7542	-228.232			73.45	695.035
67.7042	-227.689			73.4	681.975
67.6542	-226.542			73.35	670.166
67.6042	-225.194			73.3	659.351
67.5542	-223.913			73.25	649.866
67.5042	-222.824			73.2	642.255
67.4542	-221.984			73.15	636.589
67.4042	-221.584			73.1	632.774
67.3542	-221.434			73.05	629.925
67.3042	-221.305			73	627.663
67.2542	-221.007			72.95	626.04
67.2042	-220.568			72.9	625.553
67.1542	-220.158			72.85	626.079
67.1042	-219.995			72.8	626.925
67.0542	-220.027			72.75	628.499
67.0042	-220.257			72.7	630.658
66.9542	-220.731			72.65	633.454
66.9042	-221.152			72.6	637.306
66.8542	-221.411			72.55	642.414
66.8042	-221.643			72.5	647.864
66.7542	-221.788			72.45	653.903
66.7042	-221.826			72.4	660.376
66.6542	-222.002			72.35	666.574
66.6042	-222.522			72.3	672.941
66.5542	-223.473			72.25	680.009
66.5042	-224.49			72.2	687.904
66.4542	-225.405			72.15	697.104
66.4042	-226.377			72.1	707.634
66.3542	-227.323			72.05	719.834
66.3042	-227.936			72	733.355
66.2542	-227.869			71.95	747.57
66.2042	-227.368			71.9	761.691
66.1542	-226.914			71.85	776.12
66.1042	-226.77			71.8	790.676
66.0542	-226.501			71.75	805.64
66.0042	-226.098			71.7	821.306
65.9542	-225.626			71.65	838.048
66.0042	-225.086			71.6	855.058
65.9542	-224.476			71.55	871.513
65.9042	-223.797			71.5	888.084
65.8542	-223.049			71.45	905.106
65.8042	-222.232			71.4	922.456
65.7542	-221.347			71.35	939.497
65.7042	-220.392			71.3	955.981
65.6542	-219.368			71.25	971.721
				71.2	986.011
				71.15	997.428
				71.1	1004.49
				71.05	1007.64
				71	1007.28
				70.95	1003.09
				70.9	995.104
				70.85	985.735
				70.8	971.454
				70.75	954.104
				70.7	930.691
				70.65	911.7
				70.6	887.779
				70.55	861.712
				70.5	834.171
				70.45	806.629
				70.4	779.288
				70.35	751.774
				70.3	724.035
				70.25	697.49
				70.2	673.087
				70.15	650.656
				70.1	629.979
				70.05	611.929
				70	596.168
				69.95	581.675
				69.9	568.431
				69.85	557.476
				69.8	548.108
				69.75	539.989
				69.7	532.655
				69.65	526.449
				69.6	521.342
				69.55	517.058
				69.5	513.511
				69.45	510.578
				69.4	508.07
				69.35	505.858
				69.3	504.08
				69.25	502.494
				69.2	500.914
				69.15	499.348
				69.1	497.843
				69.05	496.59
				69	495.608
				68.95	494.87
				68.9	494.237
				68.85	493.517
				68.8	492.785
				68.75	492.225
				68.7	491.651
				68.65	490.76
				68.6	489.882
				68.55	489.565
				68.5	489.962
				68.45	490.215
				68.4	490.251
				68.35	490.466
				68.3	490.62
				68.25	490.365
				68.2	489.818
				68.15	489.111
				68.1	488.267
				68.05	487.46
				68	486.837
				67.95	486.734
				67.9	486.883
				67.85	486.837
				67.8	486.526
				67.75	486.166
				67.7	485.937
				67.65	485.476
				67.6	484.997
				67.55	485.107
				67.5	485.514
				67.45	485.873
				67.4	486.063
				67.35	486.184
				67.3	486.076
				67.25	485.58
				67.2	484.687
				67.15	483.917
				67.1	483.258
				67.05	482.745
				67	482.387
				66.95	482.289
				66.9	482.448
				66.85	482.66
				66.8	482.811
				66.75	483.02
				66.7	483.261
				66.65	483.462
				66.6	483.185
				66.55	482.695
				66.5	482.33
				66.45	481.886
				66.4	481.357
				66.35	480.985
				66.3	480.729
				66.25	480.487
				66.2	480.225
				66.15	479.831
				66.1	479.497
				66.05	479.343
				66	479.196
				65.95	479.043
				65.9	478.872
				65.85	478.768
				65.8	478.58
				65.75	478.301
				65.7	478.11
				65.65	477.96
				65.6	477.996
				65.55	478.129
				65.5	478.315
				65.45	478.513
				65.4	478.696
				65.35	478.736

## Sheet: Fig. 2e
Pt L3-edge XANES spectra of Pt/MgO, Pt foil and Pt/C
Pt/C				Pt foil				Pt/MgO
11503	-0.00239			11500.3	-0.00419			11501	-0.00742
11507.2	-0.00197			11504.2	-0.00204			11505.1	-0.00733
11511.2	-0.00164			11508.3	-0.000309772			11509.2	-0.00653
11515.4	-0.000953707			11512.3	0.000639423			11513.1	-0.00542
11519.2	-0.000149183			11516.2	0.00152			11517.2	-0.00374
11523.4	0.00137			11520.2	0.00202			11521	-0.00226
11527.1	0.00286			11524.2	0.00267			11525.1	0.000285383
11531.2	0.00548			11528.2	0.00522			11528.9	0.00327
11535.1	0.0085			11532.1	0.00689			11532.8	0.00681
11539	0.01318			11536.2	0.0107			11537	0.01215
11543.1	0.02041			11537.9	0.01408			11537.5	0.01273
11543.7	0.02184			11540	0.01837			11538	0.0134
11544.2	0.0232			11541.9	0.0228			11538.5	0.01424
11544.7	0.02455			11543.9	0.02775			11539	0.01505
11545.1	0.02588			11545.9	0.03325			11539.6	0.01619
11545.7	0.02737			11546.8	0.0382			11540.1	0.01742
11546.3	0.02893			11547.6	0.04225			11540.6	0.01843
11546.7	0.03035			11548.2	0.04683			11541	0.01948
11547.2	0.03201			11548.9	0.05108			11541.5	0.02073
11547.7	0.03394			11549.6	0.05588			11541.9	0.0217
11548.1	0.03584			11550.2	0.06062			11542.5	0.02315
11548.7	0.03812			11550.9	0.06624			11543	0.0245
11549.2	0.04053			11551.7	0.07263			11543.5	0.02575
11549.6	0.04287			11552.4	0.07935			11543.9	0.02689
11550	0.0452			11553	0.08692			11544.5	0.02881
11550.6	0.04846			11553.7	0.09642			11544.9	0.03041
11551.1	0.05133			11554.4	0.10671			11545.4	0.03205
11551.5	0.05479			11555.1	0.11864			11545.9	0.0342
11552.1	0.05849			11555.8	0.13236			11546.4	0.03602
11552.6	0.06263			11556.4	0.14911			11547	0.03815
11553.1	0.0672			11557.2	0.16897			11547.5	0.04102
11553.7	0.07207			11557.9	0.19235			11547.9	0.0431
11554.1	0.07751			11558.6	0.22108			11548.4	0.04586
11554.6	0.08362			11559.3	0.2558			11549	0.04869
11555.1	0.09067			11560	0.29844			11549.5	0.05209
11555.6	0.0983			11560.7	0.35725			11549.9	0.05512
11556.1	0.10606			11561.3	0.43167			11550.4	0.05887
11556.6	0.11633			11562	0.52573			11551	0.06352
11557.2	0.12759			11562.7	0.64137			11551.5	0.06784
11557.7	0.14086			11563.4	0.77672			11552.1	0.07259
11558.2	0.15552			11564.1	0.91856			11552.5	0.07646
11558.6	0.17316			11564.8	1.05564			11553	0.08205
11559.1	0.19334			11565.5	1.16604			11553.5	0.08851
11559.6	0.21812			11566.2	1.24173			11554	0.09566
11560.2	0.24734			11566.9	1.27355			11554.5	0.10249
11560.6	0.28248			11567.6	1.26634			11555	0.11106
11561.1	0.32595			11568.2	1.23462			11555.4	0.11938
11561.6	0.37076			11569	1.19348			11555.9	0.12867
11562	0.4375			11569.8	1.15108			11556.5	0.14379
11562.7	0.51351			11570.4	1.11768			11557	0.15566
11563.1	0.60736			11571.1	1.08916			11557.6	0.17322
11563.7	0.7179			11571.9	1.06537			11558.1	0.19126
11564.2	0.84013			11572.5	1.04961			11558.6	0.21211
11564.8	0.97142			11573.2	1.03617			11559	0.23407
11565.2	1.09152			11573.8	1.02547			11559.6	0.26594
11565.8	1.19581			11574.6	1.01604			11560.1	0.29519
11566.2	1.2653			11575.3	1.01222			11560.5	0.32544
11566.6	1.30084			11576	1.00961			11561	0.37953
11567.2	1.31111			11576.7	1.00926			11561.6	0.44882
11567.8	1.29703			11577.3	1.01004			11562.1	0.52305
11568.3	1.26728			11578	1.01572			11562.6	0.59412
11568.8	1.23085			11578.6	1.02143			11563.2	0.70041
11569.3	1.19013			11579.4	1.02586			11563.6	0.79219
11569.8	1.15207			11580.1	1.02714			11564.2	0.91464
11570.4	1.11599			11580.8	1.02719			11564.5	0.98144
11570.7	1.08793			11581.5	1.02545			11565.1	1.09339
11571.3	1.06013			11582.2	1.01983			11565.6	1.17147
11571.8	1.03647			11582.9	1.01088			11566	1.20845
11572.2	1.01699			11583.6	1.00131			11566.7	1.2364
11572.8	0.9995			11584.3	0.99302			11567.1	1.23648
11573.2	0.98447			11584.9	0.98662			11567.6	1.22021
11573.8	0.97108			11585.6	0.98208			11568	1.20276
11574.2	0.96011			11586.4	0.97781			11568.5	1.1755
11574.7	0.95232			11587.1	0.97761			11569.1	1.14474
11575.3	0.94596			11587.8	0.9744			11569.6	1.12022
11575.8	0.94202			11588.4	0.97513			11570.2	1.09577
11576.3	0.94067			11589.2	0.97746			11570.7	1.07423
11576.9	0.94178			11589.9	0.9823			11571.1	1.05907
11577.3	0.9447			11590.6	0.99054			11571.7	1.0442
11577.8	0.94957			11591.2	1.00208			11572.2	1.03038
11578.3	0.95546			11592	1.01385			11572.6	1.01917
11578.8	0.96145			11592.7	1.02582			11573.1	1.0081
11579.3	0.96811			11593.4	1.03374			11573.7	0.99875
11579.8	0.97427			11594.1	1.04624			11574.1	0.99213
11580.3	0.97895			11594.9	1.05135			11574.7	0.98602
11580.9	0.98217			11595.5	1.0535			11575.2	0.98334
11581.3	0.98273			11596.2	1.05322			11575.6	0.98202
11581.8	0.98118			11596.9	1.0508			11576.2	0.98221
11582.4	0.97783			11597.6	1.04722			11576.7	0.98391
11582.9	0.97228			11598.4	1.04087			11577.2	0.98619
11583.3	0.96504			11599.1	1.0306			11577.6	0.98917
11583.7	0.95793			11599.7	1.02216			11578	0.99327
11584.2	0.95085			11600.4	1.01109			11578.5	0.99792
11584.7	0.94555			11601.1	1.00329			11579	1.00151
11585.1	0.94191			11601.8	0.99771			11579.5	1.00502
11585.7	0.93903			11602.5	0.99393			11580	1.00776
11586.2	0.93781			11603.2	0.99337			11580.5	1.00849
11586.6	0.9376			11603.9	0.99179			11581	1.00758
11587.2	0.93818			11604.7	0.98855			11581.5	1.00488
11587.7	0.93919			11605.4	0.98491			11582.1	0.9997
11588.3	0.94125			11606.1	0.98138			11582.6	0.99416
11588.7	0.9434			11607.3	0.97771			11583	0.98799
11589.2	0.94728			11608.1	0.97836			11583.4	0.98275
11589.6	0.95204			11609.1	0.9799			11584	0.97509
11590.1	0.95843			11610.1	0.98364			11584.5	0.96982
11590.7	0.96543			11611.1	0.98765			11585	0.96663
11591.1	0.97415			11612.1	0.99605			11585.4	0.96378
11591.6	0.98236			11613.1	1.00403			11585.9	0.96209
11592	0.99267			11614.1	1.01083			11586.4	0.96149
11592.6	1.00325			11615	1.01709			11586.9	0.9614
11593.1	1.01264			11616.1	1.0261			11587.4	0.96142
11593.5	1.02132			11617.1	1.0323			11587.9	0.96218
11594	1.02832			11618.1	1.03583			11588.4	0.96458
11594.6	1.03305			11619.1	1.03812			11588.8	0.96687
11594.9	1.03614			11620.1	1.04209			11589.3	0.97083
11595.5	1.03658							11589.8	0.97552
11595.9	1.03479							11590.3	0.98338
11596.4	1.03184							11590.8	0.99205
11597	1.02798							11591.3	1.00077
11597.5	1.02262							11591.8	1.01021
11598	1.01696							11592.3	1.01859
11598.5	1.01148							11592.9	1.02854
11599	1.00597							11593.4	1.03581
11599.6	1.00102							11593.7	1.03948
11599.9	0.99684							11594.3	1.04441
11600.5	0.99277							11594.8	1.04686
11601	0.98972							11595.4	1.04684
11601.5	0.98735							11595.9	1.04483
11602	0.98547							11596.3	1.04163
11602.5	0.98409							11596.8	1.03735
11602.9	0.98266							11597.3	1.03237
11603.5	0.98186							11597.8	1.02664
11604	0.97998							11598.4	1.01972
11604.6	0.97845							11598.8	1.01637
11605	0.97658							11599.3	1.01142
11605.5	0.97418							11599.8	1.00651
11606	0.9717							11600.3	1.00345
11606.5	0.96936							11600.8	1.00037
11607	0.96747							11601.3	0.99785
11607.5	0.96605							11601.8	0.99607
11608	0.96463							11602.3	0.99402
11608.5	0.96433							11602.6	0.99301
11608.8	0.9643							11603.2	0.99145
11609.4	0.96528							11603.7	0.98932
11609.9	0.96693							11604.3	0.98713
11610.4	0.96897							11604.9	0.98485
11611	0.97164							11605.4	0.98257
11611.6	0.97506							11605.8	0.98078
11612	0.97825							11606.4	0.97864
11612.5	0.98165							11606.8	0.97717
11613	0.98543							11607.8	0.97502
11614	0.99419							11609	0.97459
11615.1	1.00307							11609.9	0.9783
11616.1	1.01137							11611	0.98311
11617.1	1.01976							11612	0.98994
11618.1	1.02677							11612.9	0.99759
11619.1	1.0324							11614	1.00576
11620.2	1.03599							11614.8	1.01285
11621	1.03723							11615.9	1.02168
								11617.1	1.02967
								11618	1.03551
								11619.1	1.03965
								11620.1	1.04193

## Sheet: Fig. 3a
Linear sweep voltammetry (LSV) curves of Pt/MgO, Pt/C and MgO
MgO				Pt/C				Pt/MgO
0.05	0.01728			0.0504	0.15714			0.05	-0.64942
0.049	0.01672			0.04956	0.15002			0.04902	-0.63365
0.048	0.01587			0.04871	0.14869			0.04804	-0.63606
0.047	0.01489			0.04787	0.14496			0.04706	-0.63197
0.046	0.0139			0.04703	0.1406			0.04607	-0.63193
0.045	0.01263			0.04618	0.1367			0.04509	-0.63261
0.044	0.01165			0.04534	0.12855			0.04411	-0.63716
0.043	0.01123			0.0445	0.12262			0.04313	-0.63871
0.042	0.01024			0.04365	0.11668			0.04215	-0.64126
0.041	0.00968			0.04281	0.11323			0.04117	-0.63933
0.04	0.00883			0.04197	0.10842			0.04019	-0.63886
0.039	0.00855			0.04112	0.10362			0.0392	-0.63437
0.038	0.00756			0.04028	0.10245			0.03822	-0.63259
0.037	0.007			0.03944	0.09413			0.03724	-0.63365
0.036	0.00616			0.03859	0.09036			0.03626	-0.63784
0.035	0.00531			0.03775	0.08588			0.03528	-0.64051
0.034	0.00404			0.03691	0.08182			0.0343	-0.65397
0.033	0.00334			0.03606	0.07637			0.03331	-0.6671
0.032	0.00249			0.03522	0.06957			0.03233	-0.67345
0.031	0.00137			0.03438	0.06822			0.03135	-0.67751
0.03	0.000522091			0.03353	0.0611			0.03037	-0.67808
0.029	-0.000182134			0.03269	0.05896			0.02939	-0.67482
0.028	-0.00173			0.03185	0.05389			0.02841	-0.67474
0.027	-0.00229			0.03101	0.04899			0.02743	-0.68397
0.026	-0.003			0.03016	0.04561			0.02644	-0.6931
0.025	-0.00384			0.02932	0.04013			0.02546	-0.70166
0.024	-0.00469			0.02848	0.03894			0.02448	-0.7076
0.023	-0.00568			0.02763	0.03451			0.0235	-0.71251
0.022	-0.00694			0.02679	0.02976			0.02252	-0.71741
0.021	-0.00708			0.02595	0.02308			0.02154	-0.71475
0.02	-0.00807			0.0251	0.01687			0.02056	-0.71845
0.019	-0.00906			0.02426	0.0133			0.01957	-0.73255
0.018	-0.01018			0.02342	0.0038			0.01859	-0.73925
0.017	-0.01089			0.02257	0.000124826			0.01761	-0.73287
0.016	-0.01159			0.02173	-0.00533			0.01663	-0.7265
0.015	-0.01229			0.02089	-0.01054			0.01565	-0.73665
0.014	-0.013			0.02004	-0.0163			0.01467	-0.74033
0.013	-0.01398			0.0192	-0.02173			0.01369	-0.74079
0.012	-0.01525			0.01836	-0.02222			0.0127	-0.73929
0.011	-0.01582			0.01751	-0.03173			0.01172	-0.7388
0.01	-0.01652			0.01667	-0.03403			0.01074	-0.73781
0.009	-0.01694			0.01583	-0.04087			0.00976	-0.73613
0.008	-0.01821			0.01498	-0.04744			0.00878	-0.73817
0.007	-0.01906			0.01414	-0.05173			0.0078	-0.73643
0.006	-0.02032			0.0133	-0.05738			0.00681	-0.73636
0.005	-0.02103			0.01245	-0.06094			0.00583	-0.7385
0.004	-0.02201			0.01161	-0.06784			0.00485	-0.75587
0.003	-0.02342			0.01077	-0.07229			0.00387	-0.75702
0.002	-0.02427			0.00992	-0.0772			0.00289	-0.75911
0.001	-0.02539			0.00908	-0.08179			0.00191	-0.76152
1.11022e-16	-0.02638			0.00824	-0.08531			0.000925926	-0.76639
-0.001	-0.02694			0.00739	-0.09359			-5.55556e-05	-0.77868
-0.002	-0.02793			0.00655	-0.09715			-0.00104	-0.7976
-0.003	-0.02891			0.00571	-0.10559			-0.00202	-0.81425
-0.004	-0.03018			0.00486	-0.11358			-0.003	-0.91424
-0.005	-0.03173			0.00402	-0.12124			-0.00398	-1.05194
-0.006	-0.033			0.00318	-0.12862			-0.00496	-1.13393
-0.007	-0.03356			0.00233	-0.13383			-0.00594	-1.28192
-0.008	-0.03441			0.00149	-0.14452			-0.00693	-1.38
-0.009	-0.03582			0.000647649	-0.14779			-0.00791	-1.51566
-0.01	-0.03666			-0.000195611	-0.15604			-0.00889	-1.61503
-0.011	-0.03737			-0.00104	-0.16364			-0.00987	-1.73339
-0.012	-0.03835			-0.00188	-0.16958			-0.01085	-1.89092
-0.013	-0.03906			-0.00273	-0.17772			-0.01183	-2.0886
-0.014	-0.04018			-0.00357	-0.18485			-0.01281	-2.23924
-0.015	-0.04145			-0.00441	-0.19197			-0.0138	-2.36481
-0.016	-0.04244			-0.00526	-0.19725			-0.01478	-2.51189
-0.017	-0.04356			-0.0061	-0.20551			-0.01576	-2.66381
-0.018	-0.04427			-0.00694	-0.21332			-0.01674	-2.82407
-0.019	-0.04427			-0.00778	-0.21818			-0.01772	-2.9882
-0.02	-0.04553			-0.00863	-0.22752			-0.0187	-3.16955
-0.021	-0.0461			-0.00947	-0.23227			-0.01969	-3.3508
-0.022	-0.04722			-0.01031	-0.24004			-0.02067	-3.54321
-0.023	-0.04807			-0.01116	-0.246			-0.02165	-3.7441
-0.024	-0.04948			-0.012	-0.25358			-0.02263	-3.96543
-0.025	-0.05117			-0.01284	-0.26289			-0.02361	-4.19595
-0.026	-0.05201			-0.01369	-0.26969			-0.02459	-4.43794
-0.027	-0.05258			-0.01453	-0.28395			-0.02557	-4.69381
-0.028	-0.05342			-0.01537	-0.29165			-0.02656	-4.96622
-0.029	-0.05441			-0.01622	-0.30313			-0.02754	-5.24746
-0.03	-0.05525			-0.01706	-0.3123			-0.02852	-5.54488
-0.031	-0.05596			-0.0179	-0.36051			-0.0295	-5.85589
-0.032	-0.05652			-0.01875	-0.4251			-0.03048	-6.17842
-0.033	-0.05765			-0.01959	-0.4567			-0.03146	-6.51238
-0.034	-0.05906			-0.02043	-0.46942			-0.03244	-6.86105
-0.035	-0.0599			-0.02128	-0.50233			-0.03343	-7.23134
-0.036	-0.06145			-0.02212	-0.58912			-0.03441	-7.61869
-0.037	-0.06201			-0.02296	-0.65954			-0.03539	-8.02952
-0.038	-0.06286			-0.02381	-0.7174			-0.03637	-8.4585
-0.039	-0.06356			-0.02465	-0.77009			-0.03735	-8.91429
-0.04	-0.06427			-0.02549	-0.81373			-0.03833	-9.38734
-0.041	-0.06511			-0.02634	-0.86575			-0.03931	-9.88786
-0.042	-0.06638			-0.02718	-0.93703			-0.0403	-10.3928
-0.043	-0.06722			-0.02802	-1.00225			-0.04128	-10.9251
-0.044	-0.06877			-0.02887	-1.05237			-0.04226	-11.4757
-0.045	-0.07018			-0.02971	-1.10652			-0.04324	-12.049
-0.046	-0.07117			-0.03055	-1.16534			-0.04422	-12.639
-0.047	-0.07201			-0.0314	-1.23238			-0.0452	-13.2668
-0.048	-0.07272			-0.03224	-1.30842			-0.04619	-13.9217
-0.049	-0.07314			-0.03308	-1.39239			-0.04717	-14.5991
-0.05	-0.07483			-0.03393	-1.5022			-0.04815	-15.2848
-0.051	-0.07596			-0.03477	-1.58914			-0.04913	-16.0193
-0.052	-0.07737			-0.03561	-1.70336			-0.05011	-16.7689
-0.053	-0.07807			-0.03646	-1.81772			-0.05109	-17.5443
-0.054	-0.07906			-0.0373	-1.91345			-0.05207	-18.3354
-0.055	-0.0806			-0.03814	-2.00189			-0.05306	-19.1648
-0.056	-0.08201			-0.03899	-2.13796			-0.05404	-19.9963
-0.057	-0.08342			-0.03983	-2.27051			-0.05502	-20.8813
-0.058	-0.08455			-0.04067	-2.39919			-0.056	-21.7798
-0.059	-0.08525			-0.04152	-2.55462			-0.05698	-22.7337
-0.06	-0.08652			-0.04236	-2.72617			-0.05796	-23.6962
-0.061	-0.08779			-0.0432	-2.90165			-0.05894	-24.7083
-0.062	-0.08877			-0.04405	-3.09844			-0.05993	-25.916
-0.063	-0.09018			-0.04489	-3.33477			-0.06091	-27.07
-0.064	-0.09159			-0.04573	-3.6032			-0.06189	-28.3077
-0.065	-0.09328			-0.04657	-3.84072			-0.06287	-29.6036
-0.066	-0.09469			-0.04742	-4.04792			-0.06385	-31.4169
-0.067	-0.09582			-0.04826	-4.28975			-0.06483	-33.0216
-0.068	-0.09694			-0.0491	-4.64229			-0.06581	-34.2724
-0.069	-0.09765			-0.04995	-5.01469			-0.0668	-35.5061
-0.07	-0.09934			-0.05079	-5.35012			-0.06778	-36.7722
-0.071	-0.1006			-0.05163	-5.63643			-0.06876	-38.0867
-0.072	-0.10215			-0.05248	-5.93509			-0.06974	-39.3929
-0.073	-0.10286			-0.05332	-6.28496			-0.07072	-40.7127
-0.074	-0.10427			-0.05416	-6.68245			-0.0717	-42.0299
-0.075	-0.10525			-0.05501	-7.07475			-0.07269	-43.3624
-0.076	-0.10638			-0.05585	-7.42327			-0.07367	-44.7127
-0.077	-0.10765			-0.05669	-7.76295			-0.07465	-46.0948
-0.078	-0.10906			-0.05754	-8.10834			-0.07563	-47.4999
-0.079	-0.10976			-0.05838	-8.43489			-0.07661	-48.9615
-0.08	-0.11117			-0.05922	-8.75768			-0.07759	-50.4712
-0.081	-0.11229			-0.06007	-9.15367			-0.07857	-52.0241
-0.082	-0.11356			-0.06091	-9.61559			-0.07956	-53.6
-0.083	-0.11441			-0.06175	-9.9975			-0.08054	-55.1986
-0.084	-0.11582			-0.0626	-10.4164			-0.08152	-56.7941
-0.085	-0.11708			-0.06344	-10.8419			-0.0825	-58.3629
-0.086	-0.11821			-0.06428	-11.2485			-0.08348	-59.8769
-0.087	-0.11948			-0.06513	-11.6541			-0.08446	-61.4001
-0.088	-0.12089			-0.06597	-12.1399			-0.08544	-62.9739
-0.089	-0.12244			-0.06681	-12.6269			-0.08643	-64.6036
-0.09	-0.12483			-0.06766	-13.1157			-0.08741	-66.3488
-0.091	-0.12652			-0.0685	-13.598			-0.08839	-68.1402
-0.092	-0.12779			-0.06934	-14.0414			-0.08937	-69.9374
-0.093	-0.12877			-0.07019	-14.467			-0.09035	-71.7056
-0.094	-0.13032			-0.07103	-15.0032			-0.09133	-73.4745
-0.095	-0.13159			-0.07187	-15.5165			-0.09231	-75.1975
-0.096	-0.13356			-0.07272	-15.9993			-0.0933	-76.9185
-0.097	-0.13497			-0.07356	-16.4767			-0.09428	-78.6068
-0.098	-0.13638			-0.0744	-16.9257			-0.09526	-80.3347
-0.099	-0.13779			-0.07525	-17.3921			-0.09624	-82.0623
-0.1	-0.13948			-0.07609	-17.9669			-0.09722	-83.7823
-0.101	-0.14046			-0.07693	-18.4563			-0.0982	-85.4796
-0.102	-0.14173			-0.07778	-18.9566			-0.09919	-87.1706
-0.103	-0.1437			-0.07862	-19.3966			-0.10017	-88.839
-0.104	-0.14511			-0.07946	-19.8994			-0.10115	-90.5182
-0.105	-0.14652			-0.08031	-20.4377			-0.10213	-92.2582
-0.106	-0.1499			-0.08115	-20.9151			-0.10311	-93.983
-0.107	-0.15539			-0.08199	-21.3926			-0.10409	-95.6899
-0.108	-0.1568			-0.08284	-21.8464			-0.10507	-97.4614
-0.109	-0.15737			-0.08368	-22.4055			-0.10606	-99.2644
-0.11	-0.15821			-0.08452	-22.9387			-0.10704	-101.171
-0.111	-0.16004			-0.08536	-23.4555			-0.10802	-103.181
-0.112	-0.16187			-0.08621	-23.9661			-0.109	-105.213
-0.113	-0.16342			-0.08705	-24.4067			-0.10998	-107.135
-0.114	-0.16427			-0.08789	-25.0154			-0.11096	-109.07
-0.115	-0.16413			-0.08874	-25.4988			-0.11194	-110.779
-0.116	-0.16539			-0.08958	-26.0219			-0.11293	-112.492
-0.117	-0.16652			-0.09042	-26.5769			-0.11391	-114.142
-0.118	-0.16863			-0.09127	-27.1303			-0.11489	-115.837
-0.119	-0.1699			-0.09211	-27.658			-0.11587	-117.624
-0.12	-0.17032			-0.09295	-28.1235			-0.11685	-119.613
-0.121	-0.17244			-0.0938	-28.6003			-0.11783	-121.619
-0.122	-0.17455			-0.09464	-29.1049			-0.11881	-123.692
-0.123	-0.17624			-0.09548	-29.6113			-0.1198	-125.656
-0.124	-0.17807			-0.09633	-30.1219			-0.12078	-127.417
-0.125	-0.1799			-0.09717	-30.6495			-0.12176	-129.056
-0.126	-0.18229			-0.09801	-31.1864			-0.12274	-130.631
-0.127	-0.18356			-0.09886	-31.7115			-0.12372	-132.143
-0.128	-0.18483			-0.0997	-32.2665			-0.1247	-133.665
-0.129	-0.18638			-0.10054	-32.8505			-0.12569	-135.277
-0.13	-0.18708			-0.10139	-33.4035			-0.12667	-137.044
-0.131	-0.1892			-0.10223	-33.9276			-0.12765	-138.942
-0.132	-0.19145			-0.10307	-34.5093			-0.12863	-141.054
-0.133	-0.19286			-0.10392	-35.0584			-0.12961	-143.094
-0.134	-0.19525			-0.10476	-35.6074			-0.13059	-144.863
-0.135	-0.19666			-0.1056	-36.1735			-0.13157	-146.521
-0.136	-0.19807			-0.10645	-36.7212			-0.13256	-148.258
-0.137	-0.19962			-0.10729	-37.2587			-0.13354	-149.829
-0.138	-0.20159			-0.10813	-37.8178			-0.13452	-151.284
-0.139	-0.20328			-0.10898	-38.3668			-0.1355	-152.875
-0.14	-0.20469			-0.10982	-38.9622			-0.13648	-154.466
-0.141	-0.20652			-0.11066	-39.559			-0.13746	-156.052
-0.142	-0.20891			-0.11151	-40.1272			-0.13844	-157.711
-0.143	-0.21075			-0.11235	-40.6762			-0.13943	-159.43
-0.144	-0.21215			-0.11319	-41.2116			-0.14041	-161.054
-0.145	-0.21427			-0.11404	-41.7045			-0.14139	-162.327
-0.146	-0.2168			-0.11488	-42.2775			-0.14237	-163.433
-0.147	-0.21849			-0.11572	-42.8299			-0.14335	-164.44
-0.148	-0.22018			-0.11657	-43.387			-0.14433	-165.363
-0.149	-0.22215			-0.11741	-43.9653			-0.14531	-166.558
-0.15	-0.22384			-0.11825	-44.5514			-0.1463	-168.149
-0.151	-0.22511			-0.1191	-45.1137			-0.14728	-170.301
-0.152	-0.22779			-0.11994	-45.6867			-0.14826	-172.432
-0.153	-0.22948			-0.12078	-46.2153			-0.14924	-173.918
-0.154	-0.23159			-0.12163	-46.7759			-0.15022	-175.269
-0.155	-0.23356			-0.12247	-47.3554			-0.1512	-176.772
-0.156	-0.23582			-0.12331	-47.9314			-0.15219	-178.921
-0.157	-0.23835			-0.12415	-48.4924			-0.15317	-179.753
-0.158	-0.24046			-0.125	-49.0534			-0.15415	-181.169
-0.159	-0.24201			-0.12584	-49.6858			-0.15513	-182.035
-0.16	-0.24413			-0.12668	-50.2991			-0.15611	-183.172
-0.161	-0.24624			-0.12753	-50.848			-0.15709	-184.503
-0.162	-0.24849			-0.12837	-51.4033			-0.15807	-185.374
-0.163	-0.25075			-0.12921	-52.0181			-0.15906	-186.811
-0.164	-0.25286			-0.13006	-52.6498			-0.16004	-189.124
-0.165	-0.25511			-0.1309	-53.2705			-0.16102	-190.494
-0.166	-0.25722			-0.13174	-53.8174			-0.162	-191.185
-0.167	-0.25863			-0.13259	-54.4127			-0.16298	-192.153
-0.168	-0.26089			-0.13343	-54.9785			-0.16396	-193.256
-0.169	-0.26286			-0.13427	-55.5073			-0.16494	-193.431
-0.17	-0.26441			-0.13512	-56.0815			-0.16593	-194.221
-0.171	-0.2668			-0.13596	-56.738			-0.16691	-198.373
-0.172	-0.26835			-0.1368	-57.3148			-0.16789	-201.169
-0.173	-0.27032			-0.13765	-57.8419			-0.16887	-204.899
-0.174	-0.27258			-0.13849	-58.376			-0.16985	-206.97
-0.175	-0.27539			-0.13933	-58.9864			-0.17083	-208.063
-0.176	-0.27737			-0.14018	-59.6606			-0.17181	-209.03
-0.177	-0.27976			-0.14102	-60.2216			-0.1728	-209.886
-0.178	-0.28201			-0.14186	-60.7826			-0.17378	-210.606
-0.179	-0.28427			-0.14271	-61.3435			-0.17476	-211.725
-0.18	-0.2861			-0.14355	-61.9356			-0.17574	-212.134
-0.181	-0.28821			-0.14439	-62.5499			-0.17672	-212.273
-0.182	-0.28976			-0.14524	-63.1873			-0.1777	-212.411
-0.183	-0.29244			-0.14608	-63.8643			-0.17869	-212.839
-0.184	-0.29455			-0.14692	-64.5088			-0.17967	-214.049
-0.185	-0.29694			-0.14777	-65.0774			-0.18065	-215.387
-0.186	-0.29948			-0.14861	-65.716			-0.18163	-217.163
-0.187	-0.30159			-0.14945	-66.4037			-0.18261	-219.925
-0.188	-0.30398			-0.1503	-67.0618			-0.18359	-224.106
-0.189	-0.30553			-0.15114	-67.6702			-0.18457	-227.085
-0.19	-0.30751			-0.15198	-68.4579			-0.18556	-227.883
-0.191	-0.31018			-0.15283	-69.1171			-0.18654	-228.626
-0.192	-0.313			-0.15367	-69.7073			-0.18752	-229.724
-0.193	-0.31596			-0.15451	-70.2657			-0.1885	-230.762
-0.194	-0.31906			-0.15536	-70.845			-0.18948	-231.597
-0.195	-0.32131			-0.1562	-71.4515			-0.19046	-232.02
-0.196	-0.32314			-0.15704	-72.0155			-0.19144	-232.546
-0.197	-0.32511			-0.15789	-72.6362			-0.19243	-233.196
-0.198	-0.32708			-0.15873	-73.2568			-0.19341	-235.562
-0.199	-0.32976			-0.15957	-73.8451			-0.19439	-238.485
-0.2	-0.33173			-0.16042	-74.4356			-0.19537	-238.697
-0.201	-0.33398			-0.16126	-75.0444			-0.19635	-239.594
-0.202	-0.33652			-0.1621	-75.6459			-0.19733	-239.776
-0.203	-0.33835			-0.16294	-76.1949			-0.19831	-239.643
-0.204	-0.34187			-0.16379	-76.7328			-0.1993	-239.27
-0.205	-0.34469			-0.16463	-76.89			-0.20028	-239.737
-0.206	-0.34765			-0.16547	-77.4868			-0.20126	-242.708
-0.207	-0.34976			-0.16632	-78.043			-0.20224	-245.916
-0.208	-0.35215			-0.16716	-78.592
-0.209	-0.35511			-0.168	-79.1124
-0.21	-0.35751			-0.16885	-79.6263
-0.211	-0.36004			-0.16969	-80.1967
-0.212	-0.36244			-0.17053	-80.7457
-0.213	-0.36469			-0.17138	-81.3058
-0.214	-0.36694			-0.17222	-81.8931
-0.215	-0.36962			-0.17306	-82.4702
-0.216	-0.37159			-0.17391	-83.0355
-0.217	-0.37398			-0.17475	-83.5999
-0.218	-0.37624			-0.17559	-84.1251
-0.219	-0.37863			-0.17644	-84.6976
-0.22	-0.38145			-0.17728	-85.2802
-0.221	-0.38441			-0.17812	-85.8502
-0.222	-0.38624			-0.17897	-86.4112
-0.223	-0.38906			-0.17981	-86.99
-0.224	-0.39201			-0.18065	-87.6211
-0.225	-0.39483			-0.1815	-88.2298
-0.226	-0.39666			-0.18234	-88.7548
-0.227	-0.39906			-0.18318	-89.334
-0.228	-0.40244			-0.18403	-89.9548
-0.229	-0.40525			-0.18487	-90.5836
-0.23	-0.40807			-0.18571	-91.1931
-0.231	-0.41032			-0.18656	-91.7302
-0.232	-0.41328			-0.1874	-92.3465
-0.233	-0.4168			-0.18824	-92.8853
-0.234	-0.41863			-0.18909	-93.426
-0.235	-0.42004			-0.18993	-94.0243
-0.236	-0.42328			-0.19077	-94.6637
-0.237	-0.42666			-0.19162	-95.2355
-0.238	-0.42891			-0.19246	-95.7487
-0.239	-0.43145			-0.1933	-96.2918
-0.24	-0.43455			-0.19415	-96.9412
-0.241	-0.43624			-0.19499	-97.5794
-0.242	-0.43821			-0.19583	-98.1403
-0.243	-0.44075			-0.19668	-98.7013
-0.244	-0.443			-0.19752	-99.2623
-0.245	-0.44652			-0.19836	-99.8664
-0.246	-0.45018			-0.19921	-100.484
-0.247	-0.45159			-0.20005	-101.136
-0.248	-0.45455			-0.20089	-101.804
-0.249	-0.45793			-0.20173	-102.435
-0.25	-0.46089			-0.20258	-102.996
-0.251	-0.46328			-0.20342	-103.662
-0.252	-0.46539			-0.20426	-104.358
-0.253	-0.46807			-0.20511	-104.984
-0.254	-0.47201			-0.20595	-105.646
-0.255	-0.47427			-0.20679	-106.403
-0.256	-0.47582			-0.20764	-107.056
-0.257	-0.47835			-0.20848	-107.629
-0.258	-0.4799			-0.20932	-108.181
-0.259	-0.483			-0.21017	-108.779
-0.26	-0.48553			-0.21101	-109.37
-0.261	-0.48821			-0.21185	-109.949
-0.262	-0.49103			-0.2127	-110.57
-0.263	-0.49272			-0.21354	-111.191
-0.264	-0.49427			-0.21438	-111.767
-0.265	-0.4968			-0.21523	-112.366
-0.266	-0.5006			-0.21607	-112.975
-0.267	-0.50328			-0.21607	-112.975
-0.268	-0.50553			-0.21607	-112.975
-0.269	-0.50877			-0.21607	-112.975
-0.27	-0.51173			-0.21607	-112.975
-0.271	-0.51384			-0.21607	-112.975
-0.272	-0.51722			-0.21607	-112.975
-0.273	-0.52032			-0.21607	-112.975
-0.274	-0.52314			-0.21607	-112.975
-0.275	-0.52666			-0.21607	-112.975
-0.276	-0.5292			-0.21607	-112.975
-0.277	-0.53187			-0.21607	-112.975
-0.278	-0.5337			-0.21607	-112.975
-0.279	-0.53694			-0.21607	-112.975
-0.28	-0.54131			-0.21607	-112.975
-0.281	-0.54356			-0.21607	-112.975
-0.282	-0.54553			-0.21607	-112.975
-0.283	-0.54849			-0.21607	-112.975
-0.284	-0.55145			-0.21607	-112.975
-0.285	-0.55328			-0.21607	-112.975
-0.286	-0.55638			-0.21607	-112.975
-0.287	-0.55962			-0.21607	-112.975
-0.288	-0.56229			-0.21607	-112.975
-0.289	-0.56624			-0.21607	-112.975
-0.29	-0.56765			-0.21607	-112.975
-0.291	-0.5699			-0.21607	-112.975
-0.292	-0.57244			-0.21607	-112.975
-0.293	-0.57596			-0.21607	-112.975
-0.294	-0.57849			-0.21607	-112.975
-0.295	-0.58159			-0.21607	-112.975
-0.296	-0.58441			-0.21607	-112.975
-0.297	-0.58666			-0.21607	-112.975
-0.298	-0.58948			-0.21607	-112.975
-0.299	-0.59286			-0.21607	-112.975
-0.3	-0.59539			-0.21607	-112.975
-0.301	-0.59694			-0.21607	-112.975
-0.302	-0.59891			-0.21607	-112.975
-0.303	-0.60187			-0.21607	-112.975
-0.304	-0.60497			-0.21607	-112.975
-0.305	-0.60976			-0.21607	-112.975
-0.306	-0.61356			-0.21607	-112.975
-0.307	-0.61539			-0.21607	-112.975
-0.308	-0.61863			-0.21607	-112.975
-0.309	-0.62244			-0.21607	-112.975
-0.31	-0.62469			-0.21607	-112.975
-0.311	-0.62638			-0.21607	-112.975
-0.312	-0.62807			-0.21607	-112.975
-0.313	-0.63131			-0.21607	-112.975
-0.314	-0.63342			-0.21607	-112.975
-0.315	-0.63582			-0.21607	-112.975
-0.316	-0.63666			-0.21607	-112.975
-0.317	-0.63934			-0.21607	-112.975
-0.318	-0.64201			-0.21607	-112.975
-0.319	-0.64398			-0.21607	-112.975
-0.32	-0.64708			-0.21607	-112.975
-0.321	-0.64934			-0.21607	-112.975
-0.322	-0.65117			-0.21607	-112.975
-0.323	-0.65314			-0.21607	-112.975
-0.324	-0.65708			-0.21607	-112.975
-0.325	-0.66117			-0.21607	-112.975
-0.326	-0.663			-0.21607	-112.975
-0.327	-0.66539			-0.21607	-112.975
-0.328	-0.66877			-0.21607	-112.975
-0.329	-0.67145			-0.21607	-112.975
-0.33	-0.67525			-0.21607	-112.975
-0.331	-0.67737			-0.21607	-112.975
-0.332	-0.68004			-0.21607	-112.975
-0.333	-0.68244			-0.21607	-112.975
-0.334	-0.68455			-0.21607	-112.975
-0.335	-0.68737			-0.21607	-112.975
-0.336	-0.68948			-0.21607	-112.975
-0.337	-0.69229			-0.21607	-112.975
-0.338	-0.69427			-0.21607	-112.975
-0.339	-0.69638			-0.21607	-112.975
-0.34	-0.69934			-0.21607	-112.975
-0.341	-0.70342			-0.21607	-112.975
-0.342	-0.70708			-0.21607	-112.975
-0.343	-0.70934			-0.21607	-112.975
-0.344	-0.71215			-0.21607	-112.975
-0.345	-0.71455			-0.21607	-112.975
-0.346	-0.71638			-0.21607	-112.975
-0.347	-0.71807			-0.21607	-112.975
-0.348	-0.72117			-0.21607	-112.975
-0.349	-0.72413			-0.21607	-112.975
-0.35	-0.72596			-0.21607	-112.975
-0.351	-0.72652			-0.21607	-112.975
-0.352	-0.72891			-0.21607	-112.975
-0.353	-0.7306			-0.21607	-112.975
-0.354	-0.73314			-0.21607	-112.975
-0.355	-0.73511			-0.21607	-112.975
-0.356	-0.73694			-0.21607	-112.975
-0.357	-0.73948			-0.21607	-112.975
-0.358	-0.74201			-0.21607	-112.975
-0.359	-0.74413			-0.21607	-112.975
-0.36	-0.7468			-0.21607	-112.975
-0.361	-0.74863			-0.21607	-112.975
-0.362	-0.75173			-0.21607	-112.975
-0.363	-0.75272			-0.21607	-112.975
-0.364	-0.75469			-0.21607	-112.975
-0.365	-0.75708			-0.21607	-112.975
-0.366	-0.76103			-0.21607	-112.975
-0.367	-0.76441			-0.21607	-112.975
-0.368	-0.76652			-0.21607	-112.975
-0.369	-0.76835			-0.21607	-112.975
-0.37	-0.77018			-0.21607	-112.975
-0.371	-0.77398			-0.21607	-112.975
-0.372	-0.77497			-0.21607	-112.975
-0.373	-0.77652			-0.21607	-112.975
-0.374	-0.77976			-0.21607	-112.975
-0.375	-0.7806			-0.21607	-112.975
-0.376	-0.78413			-0.21607	-112.975
-0.377	-0.78751			-0.21607	-112.975
-0.378	-0.79004			-0.21607	-112.975
-0.379	-0.79103			-0.21607	-112.975
-0.38	-0.79229			-0.21607	-112.975
-0.381	-0.79441			-0.21607	-112.975
-0.382	-0.79708			-0.21607	-112.975
-0.383	-0.79863			-0.21607	-112.975
-0.384	-0.8006			-0.21607	-112.975
-0.385	-0.8037			-0.21607	-112.975
-0.386	-0.80652			-0.21607	-112.975
-0.387	-0.80737			-0.21607	-112.975
-0.388	-0.8092			-0.21607	-112.975
-0.389	-0.81103			-0.21607	-112.975
-0.39	-0.813			-0.21607	-112.975
-0.391	-0.81511			-0.21607	-112.975
-0.392	-0.81624			-0.21607	-112.975
-0.393	-0.81821			-0.21607	-112.975
-0.394	-0.82004			-0.21607	-112.975
-0.395	-0.82229			-0.21607	-112.975
-0.396	-0.82427			-0.21607	-112.975
-0.397	-0.8261			-0.21607	-112.975
-0.398	-0.82722			-0.21607	-112.975
-0.399	-0.82976			-0.21607	-112.975
-0.4	-0.83244			-0.21607	-112.975
-0.401	-0.83455			-0.21607	-112.975
-0.402	-0.8368			-0.21607	-112.975
-0.403	-0.83934			-0.21607	-112.975
-0.404	-0.84103			-0.21607	-112.975
-0.405	-0.84342			-0.21607	-112.975
-0.406	-0.84483			-0.21607	-112.975
-0.407	-0.84737			-0.21607	-112.975
-0.408	-0.85004			-0.21607	-112.975
-0.409	-0.85314			-0.21607	-112.975
-0.41	-0.85511			-0.21607	-112.975
-0.411	-0.85751			-0.21607	-112.975
-0.412	-0.85948			-0.21607	-112.975
-0.413	-0.86145			-0.21607	-112.975
-0.414	-0.86398			-0.21607	-112.975
-0.415	-0.86398			-0.21607	-112.975
-0.416	-0.86849			-0.21607	-112.975
-0.417	-0.87131			-0.21607	-112.975
-0.418	-0.87229			-0.21607	-112.975
-0.419	-0.87328			-0.21607	-112.975
-0.42	-0.87582			-0.21607	-112.975
-0.421	-0.87793			-0.21607	-112.975
-0.422	-0.87891			-0.21607	-112.975
-0.423	-0.88103			-0.21607	-112.975
-0.424	-0.88117			-0.21607	-112.975
-0.425	-0.88539			-0.21607	-112.975
-0.426	-0.88835			-0.21607	-112.975
-0.427	-0.8892			-0.21607	-112.975
-0.428	-0.8899			-0.21607	-112.975
-0.429	-0.89075			-0.21607	-112.975
-0.43	-0.89342			-0.21607	-112.975
-0.431	-0.89638			-0.21607	-112.975
-0.432	-0.89835			-0.21607	-112.975
-0.433	-0.89934			-0.21607	-112.975
-0.434	-0.90018			-0.21607	-112.975
-0.435	-0.90187			-0.21607	-112.975
-0.436	-0.90384			-0.21607	-112.975
-0.437	-0.90582			-0.21607	-112.975
-0.438	-0.90694			-0.21607	-112.975
-0.439	-0.90877			-0.21607	-112.975
-0.44	-0.91089			-0.21607	-112.975
-0.441	-0.91229			-0.21607	-112.975
-0.442	-0.91413			-0.21607	-112.975
-0.443	-0.91765			-0.21607	-112.975
-0.444	-0.92004			-0.21607	-112.975
-0.445	-0.92201			-0.21607	-112.975
-0.446	-0.92413			-0.21607	-112.975
-0.447	-0.92483			-0.21607	-112.975
-0.448	-0.92737			-0.21607	-112.975
-0.449	-0.92891			-0.21607	-112.975
-0.45	-0.92906			-0.21607	-112.975
-0.451	-0.93018			-0.21607	-112.975
-0.452	-0.93131			-0.21607	-112.975
-0.453	-0.93187			-0.21607	-112.975
-0.454	-0.93553			-0.21607	-112.975
-0.455	-0.93821			-0.21607	-112.975
-0.456	-0.9392			-0.21607	-112.975
-0.457	-0.94286			-0.21607	-112.975
-0.458	-0.94539			-0.21607	-112.975
-0.459	-0.94807			-0.21607	-112.975
-0.46	-0.9492			-0.21607	-112.975
-0.461	-0.95032			-0.21607	-112.975
-0.462	-0.95244			-0.21607	-112.975
-0.463	-0.95483			-0.21607	-112.975
-0.464	-0.95553			-0.21607	-112.975
-0.465	-0.95821			-0.21607	-112.975
-0.466	-0.96004			-0.21607	-112.975
-0.467	-0.96356			-0.21607	-112.975
-0.468	-0.96413			-0.21607	-112.975
-0.469	-0.96553			-0.21607	-112.975
-0.47	-0.96821			-0.21607	-112.975
-0.471	-0.97032			-0.21607	-112.975
-0.472	-0.97187			-0.21607	-112.975
-0.473	-0.97441			-0.21607	-112.975
-0.474	-0.97553			-0.21607	-112.975
-0.475	-0.9768			-0.21607	-112.975
-0.476	-0.98046			-0.21607	-112.975
-0.477	-0.98314			-0.21607	-112.975
-0.478	-0.98384			-0.21607	-112.975
-0.479	-0.98638			-0.21607	-112.975
-0.48	-0.98807			-0.21607	-112.975
-0.481	-0.98948			-0.21607	-112.975
-0.482	-0.99159			-0.21607	-112.975
-0.483	-0.99455			-0.21607	-112.975
-0.484	-0.99666			-0.21607	-112.975
-0.485	-0.9992			-0.21607	-112.975
-0.486	-1.00215			-0.21607	-112.975
-0.487	-1.00455			-0.21607	-112.975
-0.488	-1.00765			-0.21607	-112.975
-0.489	-1.01131			-0.21607	-112.975
-0.49	-1.01483			-0.21607	-112.975
-0.491	-1.01722			-0.21607	-112.975
-0.492	-1.01962			-0.21607	-112.975
-0.493	-1.02272			-0.21607	-112.975
-0.494	-1.02497			-0.21607	-112.975
-0.495	-1.02624			-0.21607	-112.975
-0.496	-1.02737			-0.21607	-112.975
-0.497	-1.03018			-0.21607	-112.975
-0.498	-1.03286			-0.21607	-112.975
-0.499	-1.03553			-0.21607	-112.975
-0.5	-1.03906			-0.21607	-112.975
-0.501	-1.04201			-0.21607	-112.975
-0.502	-1.04525			-0.21607	-112.975
-0.503	-1.04793			-0.21607	-112.975
-0.504	-1.05117			-0.21607	-112.975
-0.505	-1.05328			-0.21607	-112.975
-0.506	-1.05652			-0.21607	-112.975
-0.507	-1.05891			-0.21607	-112.975
-0.508	-1.06131			-0.21607	-112.975
-0.509	-1.06441			-0.21607	-112.975
-0.51	-1.06666			-0.21607	-112.975
-0.511	-1.06877			-0.21607	-112.975
-0.512	-1.07117			-0.21607	-112.975
-0.513	-1.07384			-0.21607	-112.975
-0.514	-1.07807			-0.21607	-112.975
-0.515	-1.08272			-0.21607	-112.975
-0.516	-1.08511			-0.21607	-112.975
-0.517	-1.08779			-0.21607	-112.975
-0.518	-1.09173			-0.21607	-112.975
-0.519	-1.09568			-0.21607	-112.975
-0.52	-1.09891			-0.21607	-112.975
-0.521	-1.10201			-0.21607	-112.975
-0.522	-1.10737			-0.21607	-112.975
-0.523	-1.1106			-0.21607	-112.975
-0.524	-1.1137			-0.21607	-112.975
-0.525	-1.11722			-0.21607	-112.975
-0.526	-1.12201			-0.21607	-112.975
-0.527	-1.12666			-0.21607	-112.975
-0.528	-1.12863			-0.21607	-112.975
-0.529	-1.13328			-0.21607	-112.975
-0.53	-1.1368			-0.21607	-112.975
-0.531	-1.14187			-0.21607	-112.975
-0.532	-1.14553			-0.21607	-112.975
-0.533	-1.14849			-0.21607	-112.975
-0.534	-1.15103			-0.21607	-112.975
-0.535	-1.153			-0.21607	-112.975
-0.536	-1.16018			-0.21607	-112.975
-0.537	-1.16356			-0.21607	-112.975
-0.538	-1.16835			-0.21607	-112.975
-0.539	-1.17258			-0.21607	-112.975
-0.54	-1.17906			-0.21607	-112.975
-0.541	-1.18384			-0.21607	-112.975
-0.542	-1.18863			-0.21607	-112.975
-0.543	-1.19455			-0.21607	-112.975
-0.544	-1.20018			-0.21607	-112.975
-0.545	-1.203			-0.21607	-112.975
-0.546	-1.20582			-0.21607	-112.975
-0.547	-1.21004			-0.21607	-112.975
-0.548	-1.21568			-0.21607	-112.975
-0.549	-1.22131			-0.21607	-112.975
-0.55	-1.22694			-0.21607	-112.975
-0.551	-1.23258			-0.21607	-112.975
-0.552	-1.23821			-0.21607	-112.975
-0.553	-1.24244			-0.21607	-112.975
-0.554	-1.24807			-0.21607	-112.975
-0.555	-1.25511			-0.21607	-112.975
-0.556	-1.26215			-0.21607	-112.975
-0.557	-1.26779			-0.21607	-112.975
-0.558	-1.27342			-0.21607	-112.975
-0.559	-1.27906			-0.21607	-112.975
-0.56	-1.28469			-0.21607	-112.975
-0.561	-1.29032			-0.21607	-112.975
-0.562	-1.29455			-0.21607	-112.975
-0.563	-1.303			-0.21607	-112.975
-0.564	-1.30863			-0.21607	-112.975
-0.565	-1.31286			-0.21607	-112.975
-0.566	-1.32131			-0.21607	-112.975
-0.567	-1.32835			-0.21607	-112.975
-0.568	-1.3368			-0.21607	-112.975
-0.569	-1.34525			-0.21607	-112.975
-0.57	-1.3537			-0.21607	-112.975
-0.571	-1.35934			-0.21607	-112.975
-0.572	-1.36638			-0.21607	-112.975
-0.573	-1.37342			-0.21607	-112.975
-0.574	-1.38328			-0.21607	-112.975
-0.575	-1.39314			-0.21607	-112.975
-0.576	-1.40441			-0.21607	-112.975
-0.577	-1.41145			-0.21607	-112.975
-0.578	-1.41708			-0.21607	-112.975
-0.579	-1.42553			-0.21607	-112.975
-0.58	-1.43398			-0.21607	-112.975
-0.581	-1.43962			-0.21607	-112.975
-0.582	-1.44948			-0.21607	-112.975
-0.583	-1.45934			-0.21607	-112.975
-0.584	-1.46779			-0.21607	-112.975
-0.585	-1.47624			-0.21607	-112.975
-0.586	-1.48328			-0.21607	-112.975
-0.587	-1.49455			-0.21607	-112.975
-0.588	-1.50441			-0.21607	-112.975
-0.589	-1.51427			-0.21607	-112.975
-0.59	-1.52272			-0.21607	-112.975
-0.591	-1.53398			-0.21607	-112.975
-0.592	-1.54244			-0.21607	-112.975
-0.593	-1.5537			-0.21607	-112.975
-0.594	-1.56356			-0.21607	-112.975
-0.595	-1.57483			-0.21607	-112.975
-0.596	-1.58328			-0.21607	-112.975
-0.597	-1.59314			-0.21607	-112.975
-0.598	-1.60582			-0.21607	-112.975
-0.599	-1.61568			-0.21607	-112.975
-0.6	-1.62694			-0.21607	-112.975
-0.601	-1.6368			-0.21607	-112.975
-0.602	-1.64807			-0.21607	-112.975
-0.603	-1.66075			-0.21607	-112.975
-0.604	-1.67342			-0.21607	-112.975
-0.605	-1.69032			-0.21607	-112.975
-0.606	-1.70159			-0.21607	-112.975
-0.607	-1.71145			-0.21607	-112.975
-0.608	-1.72272			-0.21607	-112.975
-0.609	-1.73539			-0.21607	-112.975
-0.61	-1.74807			-0.21607	-112.975
-0.611	-1.76075			-0.21607	-112.975
-0.612	-1.77483			-0.21607	-112.975
-0.613	-1.79032			-0.21607	-112.975
-0.614	-1.80441			-0.21607	-112.975
-0.615	-1.8199			-0.21607	-112.975
-0.616	-1.83258			-0.21607	-112.975
-0.617	-1.84807			-0.21607	-112.975
-0.618	-1.86215			-0.21607	-112.975
-0.619	-1.87765			-0.21607	-112.975
-0.62	-1.89314			-0.21607	-112.975
-0.621	-1.91004			-0.21607	-112.975
-0.622	-1.92272			-0.21607	-112.975
-0.623	-1.93962			-0.21607	-112.975
-0.624	-1.95652			-0.21607	-112.975
-0.625	-1.97201			-0.21607	-112.975
-0.626	-1.9861			-0.21607	-112.975
-0.627	-2.00159			-0.21607	-112.975
-0.628	-2.01708			-0.21607	-112.975
-0.629	-2.03539			-0.21607	-112.975
-0.63	-2.05229			-0.21607	-112.975
-0.631	-2.07201			-0.21607	-112.975
-0.632	-2.09032			-0.21607	-112.975
-0.633	-2.11004			-0.21607	-112.975
-0.634	-2.12976			-0.21607	-112.975
-0.635	-2.14525			-0.21607	-112.975
-0.636	-2.16638			-0.21607	-112.975
-0.637	-2.19032			-0.21607	-112.975
-0.638	-2.20863			-0.21607	-112.975
-0.639	-2.22835			-0.21607	-112.975
-0.64	-2.24948			-0.21607	-112.975
-0.641	-2.2692			-0.21607	-112.975
-0.642	-2.29032			-0.21607	-112.975
-0.643	-2.31145			-0.21607	-112.975
-0.644	-2.33398			-0.21607	-112.975
-0.645	-2.35511			-0.21607	-112.975
-0.646	-2.37624			-0.21607	-112.975
-0.647	-2.39455			-0.21607	-112.975
-0.648	-2.41427			-0.21607	-112.975
-0.649	-2.43962			-0.21607	-112.975
-0.65	-2.46497			-0.21607	-112.975
-0.651	-2.49032			-0.21607	-112.975
-0.652	-2.51145			-0.21607	-112.975
-0.653	-2.52976			-0.21607	-112.975
-0.654	-2.55229			-0.21607	-112.975
-0.655	-2.58328			-0.21607	-112.975
-0.656	-2.60582			-0.21607	-112.975
-0.657	-2.62835			-0.21607	-112.975
-0.658	-2.65229			-0.21607	-112.975
-0.659	-2.68187			-0.21607	-112.975
-0.66	-2.70582			-0.21607	-112.975
-0.661	-2.72835			-0.21607	-112.975
-0.662	-2.75793			-0.21607	-112.975
-0.663	-2.7861			-0.21607	-112.975
-0.664	-2.81286			-0.21607	-112.975
-0.665	-2.83539			-0.21607	-112.975
-0.666	-2.85934			-0.21607	-112.975
-0.667	-2.89032			-0.21607	-112.975
-0.668	-2.91849			-0.21607	-112.975
-0.669	-2.94948			-0.21607	-112.975
-0.67	-2.97765			-0.21607	-112.975
-0.671	-3.01004			-0.21607	-112.975
-0.672	-3.03398			-0.21607	-112.975
-0.673	-3.06497			-0.21607	-112.975
-0.674	-3.09596			-0.21607	-112.975
-0.675	-3.12835			-0.21607	-112.975
-0.676	-3.15089			-0.21607	-112.975
-0.677	-3.17906			-0.21607	-112.975
-0.678	-3.20722			-0.21607	-112.975
-0.679	-3.23962			-0.21607	-112.975
-0.68	-3.27624			-0.21607	-112.975
-0.681	-3.31145			-0.21607	-112.975
-0.682	-3.34244			-0.21607	-112.975
-0.683	-3.37765			-0.21607	-112.975
-0.684	-3.40582			-0.21607	-112.975
-0.685	-3.44384			-0.21607	-112.975
-0.686	-3.48046			-0.21607	-112.975
-0.687	-3.51708			-0.21607	-112.975
-0.688	-3.55652			-0.21607	-112.975
-0.689	-3.5861			-0.21607	-112.975
-0.69	-3.61568			-0.21607	-112.975
-0.691	-3.6537			-0.21607	-112.975
-0.692	-3.69596			-0.21607	-112.975
-0.693	-3.72835			-0.21607	-112.975
-0.694	-3.75934			-0.21607	-112.975
-0.695	-3.79737			-0.21607	-112.975
-0.696	-3.84103			-0.21607	-112.975
-0.697	-3.87624			-0.21607	-112.975
-0.698	-3.91849			-0.21607	-112.975
-0.699	-3.95511			-0.21607	-112.975
-0.7	-3.99455			-0.21607	-112.975
-0.701	-4.03398			-0.21607	-112.975
-0.702	-4.08891			-0.21607	-112.975
-0.703	-4.13398			-0.21607	-112.975
-0.704	-4.18751			-0.21607	-112.975
-0.705	-4.23821			-0.21607	-112.975
-0.706	-4.28187			-0.21607	-112.975
-0.707	-4.31427			-0.21607	-112.975
-0.708	-4.3537			-0.21607	-112.975
-0.709	-4.39877			-0.21607	-112.975
-0.71	-4.44525			-0.21607	-112.975
-0.711	-4.49314			-0.21607	-112.975
-0.712	-4.54666			-0.21607	-112.975
-0.713	-4.59314			-0.21607	-112.975
-0.714	-4.63539			-0.21607	-112.975
-0.715	-4.67624			-0.21607	-112.975
-0.716	-4.72413			-0.21607	-112.975
-0.717	-4.74948			-0.21607	-112.975
-0.718	-4.80159			-0.21607	-112.975
-0.719	-4.8706			-0.21607	-112.975
-0.72	-4.92553			-0.21607	-112.975
-0.721	-4.97201			-0.21607	-112.975
-0.722	-5.00863			-0.21607	-112.975
-0.723	-5.04666			-0.21607	-112.975
-0.724	-5.08891			-0.21607	-112.975
-0.725	-5.14948			-0.21607	-112.975
-0.726	-5.19032			-0.21607	-112.975
-0.727	-5.22976			-0.21607	-112.975
-0.728	-5.26356			-0.21607	-112.975
-0.729	-5.31568			-0.21607	-112.975
-0.73	-5.36779			-0.21607	-112.975
-0.731	-5.42131			-0.21607	-112.975
-0.732	-5.47624			-0.21607	-112.975
-0.733	-5.53398			-0.21607	-112.975
-0.734	-5.58891			-0.21607	-112.975
-0.735	-5.65229			-0.21607	-112.975
-0.736	-5.72272			-0.21607	-112.975
-0.737	-5.79455			-0.21607	-112.975
-0.738	-5.86779			-0.21607	-112.975
-0.739	-5.93539			-0.21607	-112.975
-0.74	-5.99737			-0.21607	-112.975
-0.741	-6.02976			-0.21607	-112.975
-0.742	-6.09173			-0.21607	-112.975
-0.743	-6.17342			-0.21607	-112.975
-0.744	-6.2199			-0.21607	-112.975
-0.745	-6.26779			-0.21607	-112.975
-0.746	-6.32553			-0.21607	-112.975
-0.747	-6.39032			-0.21607	-112.975
-0.748	-6.44103			-0.21607	-112.975
-0.749	-6.51004			-0.21607	-112.975
-0.75	-6.55089			-0.21607	-112.975
-0.751	-6.57765			-0.21607	-112.975
-0.752	-6.6706			-0.21607	-112.975
-0.753	-6.72272			-0.21607	-112.975
-0.754	-6.74666			-0.21607	-112.975
-0.755	-6.82131			-0.21607	-112.975
-0.756	-6.92272			-0.21607	-112.975
-0.757	-7.02694			-0.21607	-112.975
-0.758	-7.08891			-0.21607	-112.975
-0.759	-7.14666			-0.21607	-112.975
-0.76	-7.23117			-0.21607	-112.975
-0.761	-7.303			-0.21607	-112.975
-0.762	-7.34103			-0.21607	-112.975
-0.763	-7.42413			-0.21607	-112.975
-0.764	-7.49032			-0.21607	-112.975
-0.765	-7.54244			-0.21607	-112.975
-0.766	-7.58751			-0.21607	-112.975
-0.767	-7.65229			-0.21607	-112.975
-0.768	-7.69596			-0.21607	-112.975
-0.769	-7.80441			-0.21607	-112.975
-0.77	-7.84666			-0.21607	-112.975
-0.771	-7.88328			-0.21607	-112.975
-0.772	-7.94807			-0.21607	-112.975
-0.773	-8.003			-0.21607	-112.975
-0.774	-8.103			-0.21607	-112.975
-0.775	-8.19032			-0.21607	-112.975
-0.776	-8.29596			-0.21607	-112.975
-0.777	-8.43539			-0.21607	-112.975
-0.778	-8.46075			-0.21607	-112.975
-0.779	-8.51849			-0.21607	-112.975
-0.78	-8.62835			-0.21607	-112.975
-0.781	-8.75089			-0.21607	-112.975
-0.782	-8.81568			-0.21607	-112.975
-0.783	-8.89314			-0.21607	-112.975
-0.784	-8.99596			-0.21607	-112.975
-0.785	-9.04525			-0.21607	-112.975
-0.786	-9.09596			-0.21607	-112.975
-0.787	-9.15934			-0.21607	-112.975
-0.788	-9.26215			-0.21607	-112.975
-0.789	-9.35793			-0.21607	-112.975
-0.79	-9.44807			-0.21607	-112.975
-0.791	-9.5368			-0.21607	-112.975
-0.792	-9.60863			-0.21607	-112.975
-0.793	-9.62272			-0.21607	-112.975
-0.794	-9.73539			-0.21607	-112.975
-0.795	-9.82976			-0.21607	-112.975
-0.796	-9.97342			-0.21607	-112.975
-0.797	-10.0481			-0.21607	-112.975
-0.798	-10.1368			-0.21607	-112.975
-0.799	-10.2298			-0.21607	-112.975
-0.8	-10.3072
-0.801	-10.3312
-0.802	-10.4143

## Sheet: Fig.3b
Tafel plots calculated from the LSV curves of Pt/MgO and Pt/C
MgO				Pt/C				Pt/MgO
0.7508	0.648			1.04423	0.05532			0.7159	0.02792
0.75275	0.649			1.04452	0.05534			0.71691	0.02796
0.75469	0.65			1.04482	0.05536			0.71792	0.028
0.75663	0.651			1.04511	0.05538			0.71892	0.02804
0.75823	0.652			1.04541	0.0554			0.71993	0.02808
0.75961	0.653			1.0457	0.05542			0.72094	0.02812
0.76131	0.654			1.046	0.05544			0.72195	0.02816
0.76364	0.655			1.04629	0.05546			0.72296	0.0282
0.76532	0.656			1.04659	0.05548			0.72397	0.02824
0.767	0.657			1.04688	0.0555			0.72498	0.02828
0.76877	0.658			1.04717	0.05552			0.72599	0.02832
0.77096	0.659			1.04747	0.05554			0.72699	0.02836
0.77271	0.66			1.04776	0.05556			0.728	0.0284
0.77436	0.661			1.04806	0.05558			0.72901	0.02844
0.77652	0.662			1.04835	0.0556			0.73002	0.02848
0.77856	0.663			1.04865	0.05562			0.73103	0.02852
0.78049	0.664			1.04894	0.05564			0.73204	0.02856
0.78211	0.665			1.04924	0.05566			0.73305	0.0286
0.78382	0.666			1.04953	0.05568			0.73405	0.02864
0.78603	0.667			1.04982	0.0557			0.73506	0.02867
0.78803	0.668			1.05012	0.05572			0.73607	0.02871
0.79022	0.669			1.05041	0.05574			0.73708	0.02875
0.79219	0.67			1.05071	0.05576			0.73809	0.02879
0.79446	0.671			1.051	0.05578			0.7391	0.02883
0.79612	0.672			1.0513	0.0558			0.74011	0.02887
0.79827	0.673			1.05159	0.05582			0.74111	0.02891
0.80041	0.674			1.05189	0.05584			0.74212	0.02895
0.80263	0.675			1.05218	0.05586			0.74313	0.02899
0.80417	0.676			1.05248	0.05588			0.74414	0.02903
0.80608	0.677			1.05277	0.0559			0.74515	0.02907
0.80799	0.678			1.05306	0.05592			0.74616	0.02911
0.81018	0.679			1.05336	0.05594			0.74717	0.02915
0.81263	0.68			1.05365	0.05596			0.74817	0.02919
0.81498	0.681			1.05395	0.05598			0.74918	0.02923
0.81703	0.682			1.05424	0.056			0.75019	0.02927
0.81936	0.683			1.05454	0.05602			0.7512	0.02931
0.82121	0.684			1.05483	0.05604			0.75221	0.02935
0.82369	0.685			1.05513	0.05606			0.75322	0.02939
0.82607	0.686			1.05542	0.05608			0.75423	0.02943
0.82844	0.687			1.05572	0.0561			0.75523	0.02947
0.83098	0.688			1.05601	0.05612			0.75624	0.02951
0.83287	0.689			1.0563	0.05614			0.75725	0.02955
0.83475	0.69			1.0566	0.05616			0.75826	0.02959
0.83716	0.691			1.05689	0.05618			0.75927	0.02963
0.83982	0.692			1.05719	0.0562			0.76028	0.02967
0.84185	0.693			1.05748	0.05622			0.76129	0.02971
0.84379	0.694			1.05778	0.05624			0.76229	0.02975
0.84615	0.695			1.05807	0.05626			0.7633	0.02979
0.84884	0.696			1.05837	0.05628			0.76431	0.02983
0.851	0.697			1.05866	0.0563			0.76532	0.02987
0.85358	0.698			1.05896	0.05632			0.76633	0.02991
0.8558	0.699			1.05925	0.05634			0.76734	0.02995
0.85818	0.7			1.05954	0.05636			0.76835	0.02999
0.86055	0.701			1.05984	0.05638			0.76935	0.03003
0.86383	0.702			1.06013	0.0564			0.77036	0.03007
0.8665	0.703			1.06043	0.05642			0.77137	0.03011
0.86964	0.704			1.06072	0.05644			0.77238	0.03015
0.87261	0.705			1.06102	0.05646			0.77339	0.03019
0.87514	0.706			1.06131	0.05648			0.7744	0.03023
0.87701	0.707			1.06161	0.0565			0.77541	0.03027
0.87928	0.708			1.0619	0.05652			0.77641	0.03031
0.88186	0.709			1.06219	0.05654			0.77742	0.03035
0.8845	0.71			1.06249	0.05656			0.77843	0.03039
0.88721	0.711			1.06278	0.05658			0.77944	0.03043
0.89021	0.712			1.06308	0.0566			0.78045	0.03047
0.8928	0.713			1.06337	0.05662			0.78146	0.03051
0.89514	0.714			1.06367	0.05664			0.78247	0.03055
0.89739	0.715			1.06396	0.05666			0.78348	0.03059
0.90002	0.716			1.06426	0.05668			0.78448	0.03063
0.9014	0.717			1.06455	0.0567			0.78549	0.03067
0.90424	0.718			1.06485	0.05672			0.7865	0.03071
0.90796	0.719			1.06514	0.05674			0.78751	0.03075
0.91089	0.72			1.06543	0.05676			0.78852	0.03079
0.91337	0.721			1.06573	0.05678			0.78953	0.03083
0.9153	0.722			1.06602	0.0568			0.79054	0.03087
0.91731	0.723			1.06632	0.05682			0.79154	0.03091
0.91952	0.724			1.06661	0.05684			0.79255	0.03095
0.92267	0.725			1.06691	0.05686			0.79356	0.03099
0.92479	0.726			1.0672	0.05688			0.79457	0.03103
0.92682	0.727			1.0675	0.0569			0.79558	0.03107
0.92855	0.728			1.06779	0.05692			0.79659	0.03111
0.93121	0.729			1.06809	0.05694			0.7976	0.03115
0.93386	0.73			1.06838	0.05696			0.7986	0.03119
0.93656	0.731			1.06867	0.05698			0.79961	0.03123
0.93931	0.732			1.06897	0.057			0.80062	0.03127
0.94218	0.733			1.06926	0.05702			0.80163	0.03131
0.9449	0.734			1.06956	0.05704			0.80264	0.03135
0.94801	0.735			1.06985	0.05706			0.80365	0.03139
0.95145	0.736			1.07015	0.05708			0.80466	0.03143
0.95492	0.737			1.07044	0.0571			0.80566	0.03147
0.95844	0.738			1.07074	0.05712			0.80667	0.03151
0.96166	0.739			1.07103	0.05714			0.80768	0.03155
0.96458	0.74			1.07133	0.05716			0.80869	0.03159
0.96611	0.741			1.07162	0.05718			0.8097	0.03163
0.96901	0.742			1.07191	0.0572			0.81071	0.03166
0.9728	0.743			1.07221	0.05722			0.81172	0.0317
0.97495	0.744			1.0725	0.05724			0.81272	0.03174
0.97714	0.745			1.0728	0.05726			0.81373	0.03178
0.97978	0.746			1.07309	0.05728			0.81474	0.03182
0.98272	0.747			1.07339	0.0573			0.81575	0.03186
0.985	0.748			1.07368	0.05732			0.81676	0.0319
0.98809	0.749			1.07398	0.05734			0.81777	0.03194
0.98991	0.75			1.07427	0.05736			0.81878	0.03198
0.9911	0.751			1.07457	0.05738			0.81978	0.03202
0.9952	0.752			1.07486	0.0574			0.82079	0.03206
0.99748	0.753			1.07515	0.05742			0.8218	0.0321
0.99853	0.754			1.07545	0.05744			0.82281	0.03214
1.00177	0.755			1.07574	0.05746			0.82382	0.03218
1.00613	0.756			1.07604	0.05748			0.82483	0.03222
1.01057	0.757			1.07633	0.0575			0.82584	0.03226
1.01319	0.758			1.07663	0.05752			0.82684	0.0323
1.01562	0.759			1.07692	0.05754			0.82785	0.03234
1.01915	0.76			1.07722	0.05756			0.82886	0.03238
1.02212	0.761			1.07751	0.05758			0.82987	0.03242
1.02369	0.762			1.0778	0.0576			0.83088	0.03246
1.02709	0.763			1.0781	0.05762			0.83189	0.0325
1.02978	0.764			1.07839	0.05764			0.8329	0.03254
1.03189	0.765			1.07869	0.05766			0.8339	0.03258
1.03371	0.766			1.07898	0.05768			0.83491	0.03262
1.0363	0.767			1.07928	0.0577			0.83592	0.03266
1.03804	0.768			1.07957	0.05772			0.83693	0.0327
1.04234	0.769			1.07987	0.05774			0.83794	0.03274
1.044	0.77			1.08016	0.05776			0.83895	0.03278
1.04543	0.771			1.08046	0.05778			0.83996	0.03282
1.04796	0.772			1.08075	0.0578			0.84097	0.03286
1.05009	0.773			1.08104	0.05782			0.84197	0.0329
1.05394	0.774			1.08134	0.05784			0.84298	0.03294
1.05728	0.775			1.08163	0.05786			0.84399	0.03298
1.06128	0.776			1.08193	0.05788			0.845	0.03302
1.06651	0.777			1.08222	0.0579			0.84601	0.03306
1.06745	0.778			1.08252	0.05792			0.84702	0.0331
1.0696	0.779			1.08281	0.05794			0.84803	0.03314
1.07364	0.78			1.08311	0.05796			0.84903	0.03318
1.07811	0.781			1.0834	0.05798			0.85004	0.03322
1.08045	0.782			1.0837	0.058			0.85105	0.03326
1.08324	0.783			1.08399	0.05802			0.85206	0.0333
1.08691	0.784			1.08428	0.05804			0.85307	0.03334
1.08866	0.785			1.08458	0.05806			0.85408	0.03338
1.09045	0.786			1.08487	0.05808			0.85509	0.03342
1.09268	0.787			1.08517	0.0581			0.85609	0.03346
1.09627	0.788			1.08546	0.05812			0.8571	0.0335
1.09959	0.789			1.08576	0.05814			0.85811	0.03354
1.10269	0.79			1.08605	0.05816			0.85912	0.03358
1.10573	0.791			1.08635	0.05818			0.86013	0.03362
1.10816	0.792			1.08664	0.0582			0.86114	0.03366
1.10864	0.793			1.08694	0.05822			0.86215	0.0337
1.11244	0.794			1.08723	0.05824			0.86315	0.03374
1.11559	0.795			1.08752	0.05826			0.86416	0.03378
1.12034	0.796			1.08782	0.05828			0.86517	0.03382
1.12279	0.797			1.08811	0.0583			0.86618	0.03386
1.12569	0.798			1.08841	0.05832			0.86719	0.0339
1.1287	0.799			1.0887	0.05834			0.8682	0.03394
1.13119	0.8			1.089	0.05836			0.86921	0.03398
1.13196	0.801			1.08929	0.05838			0.87021	0.03402
1.13462	0.802			1.08959	0.0584			0.87122	0.03406
				1.08988	0.05842			0.87223	0.0341
				1.09017	0.05844			0.87324	0.03414
				1.09047	0.05846			0.87425	0.03418
				1.09076	0.05848			0.87526	0.03422
				1.09106	0.0585			0.87627	0.03426
				1.09135	0.05852			0.87727	0.0343
				1.09165	0.05854			0.87828	0.03434
				1.09194	0.05856			0.87929	0.03438
				1.09224	0.05858			0.8803	0.03442
				1.09253	0.0586			0.88131	0.03446
				1.09283	0.05862			0.88232	0.0345
				1.09312	0.05864			0.88333	0.03454
				1.09341	0.05866			0.88433	0.03458
				1.09371	0.05868			0.88534	0.03462
				1.094	0.0587			0.88635	0.03466
				1.0943	0.05872			0.88736	0.03469
				1.09459	0.05874			0.88837	0.03473
				1.09489	0.05876			0.88938	0.03477
				1.09518	0.05878			0.89039	0.03481
				1.09548	0.0588			0.89139	0.03485
				1.09577	0.05882			0.8924	0.03489
				1.09607	0.05884			0.89341	0.03493
				1.09636	0.05886			0.89442	0.03497
				1.09665	0.05888			0.89543	0.03501
				1.09695	0.0589			0.89644	0.03505
				1.09724	0.05892			0.89745	0.03509
				1.09754	0.05894			0.89846	0.03513
				1.09783	0.05896			0.89946	0.03517
				1.09813	0.05898			0.90047	0.03521
				1.09842	0.059			0.90148	0.03525
				1.09872	0.05902			0.90249	0.03529
				1.09901	0.05904			0.9035	0.03533
				1.09931	0.05906			0.90451	0.03537
				1.0996	0.05908			0.90552	0.03541
				1.09989	0.0591			0.90652	0.03545
				1.10019	0.05912			0.90753	0.03549
				1.10048	0.05914			0.90854	0.03553
				1.10078	0.05916			0.90955	0.03557
				1.10107	0.05918			0.91056	0.03561
				1.10137	0.0592			0.91157	0.03565
				1.10166	0.05922			0.91258	0.03569
				1.10196	0.05924			0.91358	0.03573
				1.10225	0.05926			0.91459	0.03577
				1.10254	0.05928			0.9156	0.03581
				1.10284	0.0593			0.91661	0.03585
				1.10313	0.05932			0.91762	0.03589
				1.10343	0.05934			0.91863	0.03593
				1.10372	0.05936			0.91964	0.03597
				1.10402	0.05938			0.92064	0.03601
				1.10431	0.0594			0.92165	0.03605
				1.10461	0.05942			0.92266	0.03609
				1.1049	0.05944			0.92367	0.03613
				1.1052	0.05946			0.92468	0.03617
				1.10549	0.05948			0.92569	0.03621
				1.10578	0.0595			0.9267	0.03625
				1.10608	0.05952			0.9277	0.03629
				1.10637	0.05954			0.92871	0.03633
				1.10667	0.05956			0.92972	0.03637
				1.10696	0.05958			0.93073	0.03641
				1.10726	0.0596			0.93174	0.03645
				1.10755	0.05962			0.93275	0.03649
				1.10785	0.05964			0.93376	0.03653
				1.10814	0.05966			0.93476	0.03657
				1.10844	0.05968			0.93577	0.03661
				1.10873	0.0597			0.93678	0.03665
				1.10902	0.05972			0.93779	0.03669
				1.10932	0.05974			0.9388	0.03673
				1.10961	0.05976			0.93981	0.03677
				1.10991	0.05978			0.94082	0.03681
				1.1102	0.0598			0.94182	0.03685
				1.1105	0.05982			0.94283	0.03689
				1.11079	0.05984			0.94384	0.03693
				1.11109	0.05986			0.94485	0.03697
				1.11138	0.05988			0.94586	0.03701
				1.11168	0.0599			0.94687	0.03705
				1.11197	0.05992			0.94788	0.03709
				1.11226	0.05994			0.94888	0.03713
				1.11256	0.05996			0.94989	0.03717
				1.11285	0.05998			0.9509	0.03721
				1.11315	0.06			0.95191	0.03725
				1.11344	0.06002			0.95292	0.03729
				1.11374	0.06004			0.95393	0.03733
				1.11403	0.06006			0.95494	0.03737
				1.11433	0.06008			0.95595	0.03741
				1.11462	0.0601			0.95695	0.03745
				1.11492	0.06012			0.95796	0.03749
				1.11521	0.06014			0.95897	0.03753
				1.1155	0.06016			0.95998	0.03757
				1.1158	0.06018			0.96099	0.03761
				1.11609	0.0602			0.962	0.03765
				1.11639	0.06022			0.96301	0.03769
				1.11668	0.06024			0.96401	0.03772
				1.11698	0.06026			0.96502	0.03776
				1.11727	0.06028			0.96603	0.0378
				1.11757	0.0603			0.96704	0.03784
				1.11786	0.06032			0.96805	0.03788
				1.11815	0.06034			0.96906	0.03792
				1.11845	0.06036			0.97007	0.03796
				1.11874	0.06038			0.97107	0.038
				1.11904	0.0604			0.97208	0.03804
				1.11933	0.06042			0.97309	0.03808
				1.11963	0.06044			0.9741	0.03812
				1.11992	0.06046			0.97511	0.03816
				1.12022	0.06048			0.97612	0.0382
				1.12051	0.0605			0.97713	0.03824
				1.12081	0.06052			0.97813	0.03828
				1.1211	0.06054			0.97914	0.03832
				1.12139	0.06056			0.98015	0.03836
				1.12169	0.06058			0.98116	0.0384
				1.12198	0.0606			0.98217	0.03844
				1.12228	0.06062			0.98318	0.03848
				1.12257	0.06064			0.98419	0.03852
				1.12287	0.06066			0.98519	0.03856
				1.12316	0.06068			0.9862	0.0386
				1.12346	0.0607			0.98721	0.03864
				1.12375	0.06072			0.98822	0.03868
				1.12405	0.06074			0.98923	0.03872
				1.12434	0.06076			0.99024	0.03876
				1.12463	0.06078			0.99125	0.0388
				1.12493	0.0608			0.99225	0.03884
				1.12522	0.06082			0.99326	0.03888
				1.12552	0.06084			0.99427	0.03892
				1.12581	0.06086			0.99528	0.03896
				1.12611	0.06088			0.99629	0.039
				1.1264	0.0609			0.9973	0.03904
				1.1267	0.06092			0.99831	0.03908
				1.12699	0.06094			0.99931	0.03912
				1.12729	0.06096			1.00032	0.03916
				1.12758	0.06098			1.00133	0.0392
				1.12787	0.061			1.00234	0.03924
				1.12817	0.06102			1.00335	0.03928
				1.12846	0.06104			1.00436	0.03932
				1.12876	0.06106			1.00537	0.03936
				1.12905	0.06108			1.00637	0.0394
				1.12935	0.0611			1.00738	0.03944
				1.12964	0.06112			1.00839	0.03948
				1.12994	0.06114			1.0094	0.03952
				1.13023	0.06116			1.01041	0.03956
				1.13052	0.06118			1.01142	0.0396
				1.13082	0.0612			1.01243	0.03964
				1.13111	0.06122			1.01344	0.03968
				1.13141	0.06124			1.01444	0.03972
				1.1317	0.06126			1.01545	0.03976
				1.132	0.06128			1.01646	0.0398
				1.13229	0.0613			1.01747	0.03984
				1.13259	0.06132			1.01848	0.03988
				1.13288	0.06134			1.01949	0.03992
				1.13318	0.06136			1.0205	0.03996
				1.13347	0.06138			1.0215	0.04
				1.13376	0.0614			1.02251	0.04004
				1.13406	0.06142			1.02352	0.04008
				1.13435	0.06144			1.02453	0.04012
				1.13465	0.06146			1.02554	0.04016
				1.13494	0.06148			1.02655	0.0402
				1.13524	0.0615			1.02756	0.04024
				1.13553	0.06152			1.02856	0.04028
				1.13583	0.06154			1.02957	0.04032
				1.13612	0.06156			1.03058	0.04036
				1.13642	0.06158			1.03159	0.0404
				1.13671	0.0616			1.0326	0.04044
				1.137	0.06162			1.03361	0.04048
				1.1373	0.06164			1.03462	0.04052
				1.13759	0.06166			1.03562	0.04056
				1.13789	0.06168			1.03663	0.0406
				1.13818	0.0617			1.03764	0.04064
				1.13848	0.06172			1.03865	0.04068
				1.13877	0.06174			1.03966	0.04072
				1.13907	0.06176			1.04067	0.04075
				1.13936	0.06178			1.04168	0.04079
				1.13966	0.0618			1.04268	0.04083
				1.13995	0.06182			1.04369	0.04087
				1.14024	0.06184			1.0447	0.04091
				1.14054	0.06186			1.04571	0.04095
				1.14083	0.06188			1.04672	0.04099
				1.14113	0.0619			1.04773	0.04103
				1.14142	0.06192			1.04874	0.04107
				1.14172	0.06194			1.04974	0.04111
				1.14201	0.06196			1.05075	0.04115
				1.14231	0.06198			1.05176	0.04119
				1.1426	0.062			1.05277	0.04123
				1.1429	0.06202			1.05378	0.04127
				1.14319	0.06204			1.05479	0.04131
				1.14348	0.06206			1.0558	0.04135
				1.14378	0.06208			1.0568	0.04139
				1.14407	0.0621			1.05781	0.04143
				1.14437	0.06212			1.05882	0.04147
				1.14466	0.06214			1.05983	0.04151
				1.14496	0.06216			1.06084	0.04155
				1.14525	0.06218			1.06185	0.04159
				1.14555	0.0622			1.06286	0.04163
				1.14584	0.06222			1.06386	0.04167
				1.14613	0.06224			1.06487	0.04171
				1.14643	0.06226			1.06588	0.04175
				1.14672	0.06228			1.06689	0.04179
				1.14702	0.0623
				1.14731	0.06232
				1.14761	0.06234
				1.1479	0.06236
				1.1482	0.06238
				1.14849	0.0624
				1.14879	0.06242
				1.14908	0.06244
				1.14937	0.06246
				1.14967	0.06248
				1.14996	0.0625
				1.15026	0.06252
				1.15055	0.06254
				1.15085	0.06256
				1.15114	0.06258
				1.15144	0.0626
				1.15173	0.06262
				1.15203	0.06264
				1.15232	0.06266
				1.15261	0.06268
				1.15291	0.0627
				1.1532	0.06272
				1.1535	0.06274
				1.15379	0.06276
				1.15409	0.06278
				1.15438	0.0628
				1.15468	0.06282
				1.15497	0.06284
				1.15527	0.06286
				1.15556	0.06288
				1.15585	0.0629
				1.15615	0.06292
				1.15644	0.06294
				1.15674	0.06296
				1.15703	0.06298
				1.15733	0.063
				1.15762	0.06302
				1.15792	0.06304
				1.15821	0.06306
				1.1585	0.06308
				1.1588	0.0631
				1.15909	0.06312
				1.15939	0.06314
				1.15968	0.06316
				1.15998	0.06318
				1.16027	0.0632
				1.16057	0.06322
				1.16086	0.06324
				1.16116	0.06326
				1.16145	0.06328
				1.16174	0.0633
				1.16204	0.06332
				1.16233	0.06334
				1.16263	0.06336
				1.16292	0.06338
				1.16322	0.0634
				1.16351	0.06342
				1.16381	0.06344
				1.1641	0.06346
				1.1644	0.06348
				1.16469	0.0635
				1.16498	0.06352
				1.16528	0.06354
				1.16557	0.06356
				1.16587	0.06358
				1.16616	0.0636
				1.16646	0.06362
				1.16675	0.06364
				1.16705	0.06366
				1.16734	0.06368
				1.16764	0.0637
				1.16793	0.06372
				1.16822	0.06374
				1.16852	0.06376
				1.16881	0.06378
				1.16911	0.0638
				1.1694	0.06382
				1.1697	0.06384
				1.16999	0.06386
				1.17029	0.06388
				1.17058	0.0639
				1.17087	0.06392
				1.17117	0.06394
				1.17146	0.06396
				1.17176	0.06398
				1.17205	0.064
				1.17235	0.06402
				1.17264	0.06404
				1.17294	0.06406
				1.17323	0.06408
				1.17353	0.0641
				1.17382	0.06412
				1.17411	0.06413
				1.17441	0.06415
				1.1747	0.06417
				1.175	0.06419
				1.17529	0.06421
				1.17559	0.06423
				1.17588	0.06425
				1.17618	0.06427
				1.17647	0.06429
				1.17677	0.06431
				1.17706	0.06433
				1.17735	0.06435
				1.17765	0.06437
				1.17794	0.06439
				1.17824	0.06441
				1.17853	0.06443
				1.17883	0.06445
				1.17912	0.06447
				1.17942	0.06449
				1.17971	0.06451
				1.18001	0.06453
				1.1803	0.06455
				1.18059	0.06457
				1.18089	0.06459
				1.18118	0.06461
				1.18148	0.06463
				1.18177	0.06465
				1.18207	0.06467
				1.18236	0.06469
				1.18266	0.06471
				1.18295	0.06473
				1.18325	0.06475
				1.18354	0.06477
				1.18383	0.06479
				1.18413	0.06481
				1.18442	0.06483
				1.18472	0.06485
				1.18501	0.06487
				1.18531	0.06489
				1.1856	0.06491
				1.1859	0.06493
				1.18619	0.06495
				1.18648	0.06497
				1.18678	0.06499
				1.18707	0.06501
				1.18737	0.06503
				1.18766	0.06505
				1.18796	0.06507
				1.18825	0.06509
				1.18855	0.06511
				1.18884	0.06513
				1.18914	0.06515
				1.18943	0.06517
				1.18972	0.06519
				1.19002	0.06521
				1.19031	0.06523
				1.19061	0.06525
				1.1909	0.06527
				1.1912	0.06529
				1.19149	0.06531
				1.19179	0.06533
				1.19208	0.06535
				1.19238	0.06537
				1.19267	0.06539
				1.19296	0.06541
				1.19326	0.06543
				1.19355	0.06545
				1.19385	0.06547
				1.19414	0.06549
				1.19444	0.06551
				1.19473	0.06553
				1.19503	0.06555
				1.19532	0.06557
				1.19562	0.06559
				1.19591	0.06561
				1.1962	0.06563
				1.1965	0.06565
				1.19679	0.06567
				1.19709	0.06569
				1.19738	0.06571
				1.19768	0.06573
				1.19797	0.06575
				1.19827	0.06577
				1.19856	0.06579
				1.19885	0.06581
				1.19915	0.06583
				1.19944	0.06585
				1.19974	0.06587
				1.20003	0.06589
				1.20033	0.06591
				1.20062	0.06593
				1.20092	0.06595
				1.20121	0.06597
				1.20151	0.06599
				1.2018	0.06601
				1.20209	0.06603
				1.20239	0.06605
				1.20268	0.06607
				1.20298	0.06609
				1.20327	0.06611
				1.20357	0.06613
				1.20386	0.06615
				1.20416	0.06617
				1.20445	0.06619
				1.20475	0.06621
				1.20504	0.06623
				1.20533	0.06625
				1.20563	0.06627
				1.20592	0.06629
				1.20622	0.06631
				1.20651	0.06633
				1.20681	0.06635
				1.2071	0.06637
				1.2074	0.06639
				1.20769	0.06641
				1.20799	0.06643
				1.20828	0.06645
				1.20857	0.06647
				1.20887	0.06649
				1.20916	0.06651
				1.20946	0.06653
				1.20975	0.06655
				1.21005	0.06657
				1.21034	0.06659
				1.21064	0.06661
				1.21093	0.06663
				1.21122	0.06665
				1.21152	0.06667
				1.21181	0.06669
				1.21211	0.06671
				1.2124	0.06673
				1.2127	0.06675
				1.21299	0.06677
				1.21329	0.06679
				1.21358	0.06681
				1.21388	0.06683
				1.21417	0.06685
				1.21446	0.06687
				1.21476	0.06689
				1.21505	0.06691
				1.21535	0.06693
				1.21564	0.06695
				1.21594	0.06697
				1.21623	0.06699
				1.21653	0.06701
				1.21682	0.06703
				1.21712	0.06705
				1.21741	0.06707
				1.2177	0.06709
				1.218	0.06711
				1.21829	0.06713
				1.21859	0.06715
				1.21888	0.06717
				1.21918	0.06719
				1.21947	0.06721
				1.21977	0.06723
				1.22006	0.06725
				1.22036	0.06727
				1.22065	0.06729
				1.22094	0.06731
				1.22124	0.06733
				1.22153	0.06735
				1.22183	0.06737
				1.22212	0.06739
				1.22242	0.06741
				1.22271	0.06743
				1.22301	0.06745
				1.2233	0.06747
				1.2236	0.06749
				1.22389	0.06751
				1.22418	0.06753
				1.22448	0.06755
				1.22477	0.06757
				1.22507	0.06759
				1.22536	0.06761
				1.22566	0.06763
				1.22595	0.06765
				1.22625	0.06767
				1.22654	0.06769
				1.22683	0.06771
				1.22713	0.06773
				1.22742	0.06775
				1.22772	0.06777
				1.22801	0.06779
				1.22831	0.06781
				1.2286	0.06783
				1.2289	0.06785
				1.22919	0.06787
				1.22949	0.06789
				1.22978	0.06791
				1.23007	0.06793
				1.23037	0.06795
				1.23066	0.06797
				1.23096	0.06799
				1.23125	0.06801
				1.23155	0.06803
				1.23184	0.06805
				1.23214	0.06807
				1.23243	0.06809
				1.23273	0.06811
				1.23302	0.06813
				1.23331	0.06815
				1.23361	0.06817
				1.2339	0.06819
				1.2342	0.06821
				1.23449	0.06823
				1.23479	0.06825
				1.23508	0.06827
				1.23538	0.06829
				1.23567	0.06831
				1.23597	0.06833
				1.23626	0.06835
				1.23655	0.06837
				1.23685	0.06839
				1.23714	0.06841
				1.23744	0.06843
				1.23773	0.06845
				1.23803	0.06847
				1.23832	0.06849
				1.23862	0.06851
				1.23891	0.06853
				1.2392	0.06855
				1.2395	0.06857
				1.23979	0.06859
				1.24009	0.06861
				1.24038	0.06863
				1.24068	0.06865
				1.24097	0.06867
				1.24127	0.06869
				1.24156	0.06871
				1.24186	0.06873
				1.24215	0.06875
				1.24244	0.06877
				1.24274	0.06879
				1.24303	0.06881
				1.24333	0.06883
				1.24362	0.06885
				1.24392	0.06887
				1.24421	0.06889
				1.24451	0.06891
				1.2448	0.06893
				1.2451	0.06895
				1.24539	0.06897
				1.24568	0.06899
				1.24598	0.06901
				1.24627	0.06903
				1.24657	0.06905
				1.24686	0.06907
				1.24716	0.06909
				1.24745	0.06911
				1.24775	0.06913
				1.24804	0.06915
				1.24834	0.06917
				1.24863	0.06919
				1.24892	0.06921
				1.24922	0.06923
				1.24951	0.06925
				1.24981	0.06927
				1.2501	0.06929
				1.2504	0.06931
				1.25069	0.06933
				1.25099	0.06935
				1.25128	0.06937
				1.25157	0.06939
				1.25187	0.06941
				1.25216	0.06943
				1.25246	0.06945
				1.25275	0.06947
				1.25305	0.06949
				1.25334	0.06951
				1.25364	0.06953
				1.25393	0.06955
				1.25423	0.06957
				1.25452	0.06959
				1.25481	0.06961
				1.25511	0.06963
				1.2554	0.06965
				1.2557	0.06967
				1.25599	0.06969
				1.25629	0.06971
				1.25658	0.06973
				1.25688	0.06975
				1.25717	0.06977
				1.25747	0.06979
				1.25776	0.06981
				1.25805	0.06983
				1.25835	0.06985
				1.25864	0.06987
				1.25894	0.06989
				1.25923	0.06991
				1.25953	0.06993
				1.25982	0.06995
				1.26012	0.06997
				1.26041	0.06999
				1.26071	0.07001
				1.261	0.07003
				1.26129	0.07005
				1.26159	0.07007
				1.26188	0.07009
				1.26218	0.07011
				1.26247	0.07013
				1.26277	0.07015
				1.26306	0.07017
				1.26336	0.07019
				1.26365	0.07021
				1.26395	0.07023
				1.26424	0.07025
				1.26453	0.07027
				1.26483	0.07029
				1.26512	0.07031
				1.26542	0.07033
				1.26571	0.07035
				1.26601	0.07037
				1.2663	0.07039
				1.2666	0.07041
				1.26689	0.07043
				1.26718	0.07045
				1.26748	0.07047
				1.26777	0.07049
				1.26807	0.07051
				1.26836	0.07053
				1.26866	0.07055
				1.26895	0.07057
				1.26925	0.07059
				1.26954	0.07061
				1.26984	0.07063
				1.27013	0.07065
				1.27042	0.07067
				1.27072	0.07069
				1.27101	0.07071
				1.27131	0.07073
				1.2716	0.07075
				1.2719	0.07077
				1.27219	0.07079
				1.27249	0.07081
				1.27278	0.07083
				1.27308	0.07085
				1.27337	0.07087
				1.27366	0.07089
				1.27396	0.07091
				1.27425	0.07093
				1.27455	0.07095
				1.27484	0.07097
				1.27514	0.07099
				1.27543	0.07101
				1.27573	0.07103
				1.27602	0.07105
				1.27632	0.07107
				1.27661	0.07109
				1.2769	0.07111
				1.2772	0.07113
				1.27749	0.07115
				1.27779	0.07117
				1.27808	0.07119
				1.27838	0.07121
				1.27867	0.07123
				1.27897	0.07125
				1.27926	0.07127
				1.27955	0.07129
				1.27985	0.07131
				1.28014	0.07133
				1.28044	0.07135
				1.28073	0.07137
				1.28103	0.07139
				1.28132	0.07141
				1.28162	0.07143
				1.28191	0.07145
				1.28221	0.07147
				1.2825	0.07149
				1.28279	0.07151
				1.28309	0.07153
				1.28338	0.07155
				1.28368	0.07157
				1.28397	0.07159
				1.28427	0.07161
				1.28456	0.07163
				1.28486	0.07165
				1.28515	0.07167
				1.28545	0.07169
				1.28574	0.07171
				1.28603	0.07173
				1.28633	0.07175
				1.28662	0.07177
				1.28692	0.07179
				1.28721	0.07181
				1.28751	0.07183
				1.2878	0.07185
				1.2881	0.07187
				1.28839	0.07189
				1.28869	0.07191
				1.28898	0.07193
				1.28927	0.07195
				1.28957	0.07197
				1.28986	0.07199
				1.29016	0.07201
				1.29045	0.07203
				1.29075	0.07205
				1.29104	0.07207
				1.29134	0.07209
				1.29163	0.07211
				1.29192	0.07213
				1.29222	0.07215
				1.29251	0.07217
				1.29281	0.07219
				1.2931	0.07221
				1.2934	0.07223
				1.29369	0.07225
				1.29399	0.07227
				1.29428	0.07229
				1.29458	0.07231
				1.29487	0.07233
				1.29516	0.07235
				1.29546	0.07237
				1.29575	0.07239
				1.29605	0.07241
				1.29634	0.07243
				1.29664	0.07245
				1.29693	0.07247
				1.29723	0.07249
				1.29752	0.07251
				1.29782	0.07253
				1.29811	0.07255
				1.2984	0.07257
				1.2987	0.07259
				1.29899	0.07261
				1.29929	0.07263
				1.29958	0.07265
				1.29988	0.07267
				1.30017	0.07269
				1.30047	0.07271
				1.30076	0.07273
				1.30106	0.07275
				1.30135	0.07277
				1.30164	0.07279
				1.30194	0.07281
				1.30223	0.07283
				1.30253	0.07285
				1.30282	0.07287
				1.30312	0.07289
				1.30341	0.07291
				1.30371	0.07293
				1.304	0.07295
				1.3043	0.07297
				1.30459	0.07299
				1.30488	0.07301
				1.30518	0.07303
				1.30547	0.07305
				1.30577	0.07307
				1.30606	0.07309
				1.30636	0.07311
				1.30665	0.07313
				1.30695	0.07315
				1.30724	0.07317
				1.30753	0.07319
				1.30783	0.07321
				1.30812	0.07323
				1.30842	0.07325
				1.30871	0.07327
				1.30901	0.07329
				1.3093	0.07331
				1.3096	0.07333
				1.30989	0.07335
				1.31019	0.07337
				1.31048	0.07339
				1.31077	0.07341
				1.31107	0.07343
				1.31136	0.07345
				1.31166	0.07347
				1.31195	0.07349
				1.31225	0.07351
				1.31254	0.07353
				1.31284	0.07355
				1.31313	0.07357

## Sheet: Fig. 3c
The initial polarization curves recorded from Pt/MgO in 1 M KOH
0.05	-0.64942
0.04902	-0.63365
0.04804	-0.63606
0.04706	-0.63197
0.04607	-0.63193
0.04509	-0.63261
0.04411	-0.63716
0.04313	-0.63871
0.04215	-0.64126
0.04117	-0.63933
0.04019	-0.63886
0.0392	-0.63437
0.03822	-0.63259
0.03724	-0.63365
0.03626	-0.63784
0.03528	-0.64051
0.0343	-0.65397
0.03331	-0.6671
0.03233	-0.67345
0.03135	-0.67751
0.03037	-0.67808
0.02939	-0.67482
0.02841	-0.67474
0.02743	-0.68397
0.02644	-0.6931
0.02546	-0.70166
0.02448	-0.7076
0.0235	-0.71251
0.02252	-0.71741
0.02154	-0.71475
0.02056	-0.71845
0.01957	-0.73255
0.01859	-0.73925
0.01761	-0.73287
0.01663	-0.7265
0.01565	-0.73665
0.01467	-0.74033
0.01369	-0.74079
0.0127	-0.73929
0.01172	-0.7388
0.01074	-0.73781
0.00976	-0.73613
0.00878	-0.73817
0.0078	-0.73643
0.00681	-0.73636
0.00583	-0.7385
0.00485	-0.75587
0.00387	-0.75702
0.00289	-0.75911
0.00191	-0.76152
0.000925926	-0.76639
-5.55556e-05	-0.77868
-0.00104	-0.7976
-0.00202	-0.81425
-0.003	-0.91424
-0.00398	-1.05194
-0.00496	-1.13393
-0.00594	-1.28192
-0.00693	-1.38
-0.00791	-1.51566
-0.00889	-1.61503
-0.00987	-1.73339
-0.01085	-1.89092
-0.01183	-2.0886
-0.01281	-2.23924
-0.0138	-2.36481
-0.01478	-2.51189
-0.01576	-2.66381
-0.01674	-2.82407
-0.01772	-2.9882
-0.0187	-3.16955
-0.01969	-3.3508
-0.02067	-3.54321
-0.02165	-3.7441
-0.02263	-3.96543
-0.02361	-4.19595
-0.02459	-4.43794
-0.02557	-4.69381
-0.02656	-4.96622
-0.02754	-5.24746
-0.02852	-5.54488
-0.0295	-5.85589
-0.03048	-6.17842
-0.03146	-6.51238
-0.03244	-6.86105
-0.03343	-7.23134
-0.03441	-7.61869
-0.03539	-8.02952
-0.03637	-8.4585
-0.03735	-8.91429
-0.03833	-9.38734
-0.03931	-9.88786
-0.0403	-10.3928
-0.04128	-10.9251
-0.04226	-11.4757
-0.04324	-12.049
-0.04422	-12.639
-0.0452	-13.2668
-0.04619	-13.9217
-0.04717	-14.5991
-0.04815	-15.2848
-0.04913	-16.0193
-0.05011	-16.7689
-0.05109	-17.5443
-0.05207	-18.3354
-0.05306	-19.1648
-0.05404	-19.9963
-0.05502	-20.8813
-0.056	-21.7798
-0.05698	-22.7337
-0.05796	-23.6962
-0.05894	-24.7083
-0.05993	-25.916
-0.06091	-27.07
-0.06189	-28.3077
-0.06287	-29.6036
-0.06385	-31.4169
-0.06483	-33.0216
-0.06581	-34.2724
-0.0668	-35.5061
-0.06778	-36.7722
-0.06876	-38.0867
-0.06974	-39.3929
-0.07072	-40.7127
-0.0717	-42.0299
-0.07269	-43.3624
-0.07367	-44.7127
-0.07465	-46.0948
-0.07563	-47.4999
-0.07661	-48.9615
-0.07759	-50.4712
-0.07857	-52.0241
-0.07956	-53.6
-0.08054	-55.1986
-0.08152	-56.7941
-0.0825	-58.3629
-0.08348	-59.8769
-0.08446	-61.4001
-0.08544	-62.9739
-0.08643	-64.6036
-0.08741	-66.3488
-0.08839	-68.1402
-0.08937	-69.9374
-0.09035	-71.7056
-0.09133	-73.4745
-0.09231	-75.1975
-0.0933	-76.9185
-0.09428	-78.6068
-0.09526	-80.3347
-0.09624	-82.0623
-0.09722	-83.7823
-0.0982	-85.4796
-0.09919	-87.1706
-0.10017	-88.839
-0.10115	-90.5182
-0.10213	-92.2582
-0.10311	-93.983
-0.10409	-95.6899
-0.10507	-97.4614
-0.10606	-99.2644
-0.10704	-101.171
-0.10802	-103.181
-0.109	-105.213
-0.10998	-107.135
-0.11096	-109.07
-0.11194	-110.779
-0.11293	-112.492
-0.11391	-114.142
-0.11489	-115.837
-0.11587	-117.624
-0.11685	-119.613
-0.11783	-121.619
-0.11881	-123.692
-0.1198	-125.656
-0.12078	-127.417
-0.12176	-129.056
-0.12274	-130.631
-0.12372	-132.143
-0.1247	-133.665
-0.12569	-135.277
-0.12667	-137.044
-0.12765	-138.942
-0.12863	-141.054
-0.12961	-143.094
-0.13059	-144.863
-0.13157	-146.521
-0.13256	-148.258
-0.13354	-149.829
-0.13452	-151.284
-0.1355	-152.875
-0.13648	-154.466
-0.13746	-156.052
-0.13844	-157.711
-0.13943	-159.43
-0.14041	-161.054
-0.14139	-162.327
-0.14237	-163.433
-0.14335	-164.44
-0.14433	-165.363
-0.14531	-166.558
-0.1463	-168.149
-0.14728	-170.301
-0.14826	-172.432
-0.14924	-173.918
-0.15022	-175.269
-0.1512	-176.772
-0.15219	-178.921
-0.15317	-179.753
-0.15415	-181.169
-0.15513	-182.035
-0.15611	-183.172
-0.15709	-184.503
-0.15807	-185.374
-0.15906	-186.811
-0.16004	-189.124
-0.16102	-190.494
-0.162	-191.185
-0.16298	-192.153
-0.16396	-193.256
-0.16494	-193.431
-0.16593	-194.221
-0.16691	-198.373
-0.16789	-201.169
-0.16887	-204.899
-0.16985	-206.97
-0.17083	-208.063
-0.17181	-209.03
-0.1728	-209.886
-0.17378	-210.606
-0.17476	-211.725
-0.17574	-212.134
-0.17672	-212.273
-0.1777	-212.411
-0.17869	-212.839
-0.17967	-214.049
-0.18065	-215.387
-0.18163	-217.163
-0.18261	-219.925
-0.18359	-224.106
-0.18457	-227.085
-0.18556	-227.883
-0.18654	-228.626
-0.18752	-229.724
-0.1885	-230.762
-0.18948	-231.597
-0.19046	-232.02
-0.19144	-232.546
-0.19243	-233.196
-0.19341	-235.562
-0.19439	-238.485
-0.19537	-238.697
-0.19635	-239.594
-0.19733	-239.776
-0.19831	-239.643
-0.1993	-239.27
-0.20028	-239.737
-0.20126	-242.708
-0.20224	-245.916

## Sheet: Fig. 3d
Comparison of the mass activity of Pt/MgO and Pt/C under various conditions
-39mV			-50mV			-100mV
Pt/C	0.056		Pt/C	0.144		Pt/C	0.922
Pt/MgO	0.532		Pt/MgO	0.913		Pt/MgO	4.85
Pt/C in acid	0.212		Pt/C in acid	0.393		Pt/C in acid	1.685

[truncated: 22 more sheets: Fig. 4e, Fig. 4f, Fig. 4g, Supplementary Fig. 6., Supplementary Fig. 11., Supplementary Fig. 13., Supplementary Fig. 14., Supplementary Fig. 15., Supplementary Fig. 16., Supplementary Fig. 18., Supplementary Fig. 19., Supplementary Fig. 22., Supplementary Fig. 23., Supplementary Fig. 24., Supplementary Fig. 26., Supplementary Fig. 27., Supplementary Fig. 28., Supplementary Fig. 30., Supplementary Fig. 34., Supplementary Fig. 35. …]
